# Supplementary material for: Dendritic calcium signals in rhesus macaque motor cortex drive an optical brain-computer interface
Source: Nat Commun. 2021 Jun 17;12:3689. doi: 10.1038/s41467-021-23884-5 (PMC8211867; doi:10.1038/s41467-021-23884-5)
Supplement: Supplementary file 7 — Supplementary Data 1 [file 41467_2021_23884_MOESM7_ESM.xlsx]

## Sheet: Fig 4
Figure 4b-d
Figure 4e
Figure 4
Figure 4g
Figure 4h

## Sheet: Fig 5b
Each row is one trial, hand positions sampled every 10 ms
reachDirection	hand_X_position_ 1	hand_X_position_ 2	hand_X_position_ 3	hand_X_position_ 4	hand_X_position_ 5	hand_X_position_ 6	hand_X_position_ 7	hand_X_position_ 8	hand_X_position_ 9	hand_X_position_10	hand_X_position_11	hand_X_position_12	hand_X_position_13	hand_X_position_14	hand_X_position_15	hand_X_position_16	hand_X_position_17	hand_X_position_18	hand_X_position_19	hand_X_position_20	hand_X_position_21	hand_X_position_22	hand_X_position_23	hand_X_position_24	hand_X_position_25	hand_X_position_26	hand_X_position_27	hand_X_position_28	hand_X_position_29	hand_X_position_30	hand_X_position_31	hand_X_position_32	hand_X_position_33	hand_X_position_34	hand_X_position_35	hand_X_position_36	hand_X_position_37	hand_X_position_38	hand_X_position_39	hand_X_position_40	hand_X_position_41	hand_X_position_42	hand_X_position_43	hand_X_position_44	hand_X_position_45	hand_X_position_46	hand_X_position_47	hand_X_position_48	hand_X_position_49
UpRight	6.84639	6.85128	6.78113	6.89586	6.76015	6.80442	6.7757	6.74059	6.82698	6.71703	6.79046	6.72817	6.72304	6.77764	6.70171	6.81253	6.72394	6.74853	6.76108	6.70144	6.82509	6.69521	6.74492	6.717	6.68389	6.78571	6.67957	6.77943	6.71381	6.74354	6.83055	6.74617	6.81409	6.55815	6.4234	6.31014	6.36231	7.17907	8.80582	12.304	17.2688	23.0815	28.9722	34.1868	39.2007	43.5918	47.4666	50.7052	53.3033
UpRight	3.20899	3.22372	3.17005	3.29625	3.17744	3.23233	3.21612	3.19354	3.28693	3.18561	3.25874	3.19828	3.19281	3.24374	3.16531	3.26692	3.17589	3.19834	3.21279	3.15828	3.27862	3.15105	3.19957	3.17723	3.14563	3.2385	3.13006	3.22384	3.16442	3.19014	3.26817	3.18777	3.26659	3.02155	2.84218	2.60979	2.46731	2.96128	4.00499	6.57309	10.5013	15.5418	21.0264	26.012	30.8158	35.1027	39.1004	42.6995	45.8054
UpRight	-5.59566	-5.57871	-5.62727	-5.513	-5.62935	-5.58683	-5.6129	-5.6446	-5.56287	-5.65501	-5.58322	-5.63855	-5.64466	-5.5979	-5.67173	-5.58066	-5.66773	-5.64573	-5.62857	-5.6759	-5.5595	-5.66624	-5.60463	-5.60689	-5.61697	-5.50665	-5.57073	-5.432	-5.42094	-5.34242	-5.28075	-5.47596	-5.60142	-6.0485	-6.38463	-6.70967	-6.9197	-6.54831	-5.65827	-3.28548	0.264943	4.65812	9.47544	14.1826	19.1555	23.9015	28.6282	33.3478	37.9872
UpRight	6.48356	6.50055	6.44136	6.55741	6.41695	6.45739	6.43138	6.40449	6.5003	6.39909	6.47914	6.42247	6.41972	6.47095	6.38696	6.48857	6.39775	6.42751	6.44977	6.39799	6.5251	6.39268	6.43909	6.40339	6.36329	6.4473	6.30878	6.38127	6.28099	6.25718	6.27167	6.09948	6.0417	5.63338	5.36678	5.23439	5.64833	7.56883	10.979	16.212	22.1222	28.0871	33.8686	38.9716	43.6463	47.3157	50.2968	52.6927	54.4727
UpRight	-0.292772	-0.278447	-0.333174	-0.218721	-0.345858	-0.303243	-0.327951	-0.361415	-0.284802	-0.395249	-0.332419	-0.397201	-0.409023	-0.367994	-0.455847	-0.371624	-0.472787	-0.462695	-0.460941	-0.529688	-0.429153	-0.571064	-0.537345	-0.578686	-0.618528	-0.530644	-0.648099	-0.561342	-0.66078	-0.693347	-0.705929	-0.912914	-1.00942	-1.47865	-1.86623	-2.17828	-1.85145	0.345335	4.73359	11.6485	19.363	26.5496	32.9152	38.6059	44.3491	49.4331	53.7555	57.1835	59.6984
UpRight	1.83077	1.83459	1.76809	1.87692	1.74234	1.78432	1.76231	1.73247	1.8129	1.7001	1.75902	1.68529	1.66842	1.71038	1.62251	1.71005	1.6106	1.62837	1.63682	1.56736	1.66304	1.50379	1.51878	1.46384	1.41534	1.49749	1.3862	1.51297	1.49994	1.57438	1.67962	1.61253	1.67705	1.38277	1.19738	1.19627	1.7403	3.56016	6.73583	12.0293	18.4406	24.8741	30.7133	35.6471	40.187	43.7405	46.4451	48.4021	49.7203
UpRight	-2.17047	-2.1543	-2.20226	-2.08131	-2.20009	-2.1545	-2.17535	-2.2012	-2.11467	-2.20966	-2.13232	-2.18111	-2.17983	-2.12874	-2.20492	-2.11104	-2.19838	-2.17193	-2.1484	-2.19364	-2.07068	-2.19514	-2.14233	-2.16784	-2.19727	-2.10955	-2.23248	-2.14956	-2.2369	-2.25032	-2.25882	-2.47507	-2.58779	-3.02074	-3.15956	-2.70697	-0.997472	2.67547	7.65333	13.788	20.1253	26.5173	32.889	38.6214	43.8726	48.1381	51.6535	54.2698	55.8057
UpRight	8.34327	8.38122	8.34421	8.48175	8.3591	8.42025	8.40768	8.38717	8.48953	8.39385	8.48378	8.43597	8.44631	8.51371	8.44119	8.55119	8.46097	8.49313	8.5191	8.47158	8.60812	8.4808	8.54192	8.51984	8.49666	8.60238	8.48747	8.59034	8.51946	8.52714	8.57334	8.43636	8.43124	8.0746	7.86227	7.86155	8.65392	11.3037	15.6106	21.4882	27.4602	32.9015	37.8606	42.2305	46.5469	50.2226	53.3693	55.9494	57.8248
UpRight	4.78996	4.81164	4.75972	4.88289	4.7561	4.8076	4.78837	4.7619	4.85224	4.74651	4.8198	4.75919	4.75334	4.80314	4.72125	4.82129	4.72861	4.75386	4.77286	4.71979	4.8421	4.71086	4.75692	4.72623	4.69104	4.78073	4.65472	4.73128	4.63682	4.6182	4.63347	4.45205	4.36821	3.90727	3.52254	3.18897	3.2731	4.65945	7.36452	11.8785	17.2366	22.8596	28.518	33.7583	38.7687	42.7836	45.9414	48.4017	50.3235
UpRight	1.6704	1.68412	1.62953	1.75351	1.63748	1.69259	1.67441	1.64757	1.73639	1.63625	1.7108	1.65419	1.65136	1.70326	1.62599	1.72436	1.63271	1.65319	1.66554	1.60661	1.71847	1.58371	1.62261	1.59352	1.5606	1.64343	1.51132	1.56454	1.44732	1.39621	1.37753	1.1868	1.14348	0.777673	0.530065	0.399912	0.566787	1.51335	3.20407	6.61191	11.1587	16.1603	21.1992	25.8987	30.6133	34.7295	38.4654	41.8075	44.5806
UpRight	2.2004	2.22545	2.17929	2.30468	2.18497	2.23728	2.21566	2.18315	2.26413	2.15507	2.22528	2.16784	2.16451	2.21299	2.13059	2.22772	2.13852	2.16432	2.18279	2.1283	2.25222	2.12238	2.18253	2.16207	2.1417	2.24087	2.12395	2.21042	2.12168	2.10152	2.09999	1.88156	1.70318	1.1205	0.818935	1.29334	3.43716	8.02669	13.9866	20.4072	25.874	30.4562	34.6677	38.3067	41.656	44.2072	46.2902	48.0121	49.3297
UpRight	5.78584	5.81044	5.75801	5.87848	5.74664	5.79585	5.77389	5.74395	5.83196	5.72351	5.7973	5.73836	5.73591	5.78767	5.70331	5.80175	5.7085	5.73628	5.7582	5.70596	5.83297	5.69765	5.74921	5.71996	5.69078	5.7872	5.66238	5.74254	5.64366	5.61757	5.62842	5.45365	5.39638	5.01302	4.89313	5.23474	6.63528	9.90574	14.4168	19.8499	25.0491	29.9706	34.8748	39.3478	43.5655	46.9797	49.9787	52.6582	54.7721
UpRight	5.29684	5.30783	5.24954	5.37432	5.2495	5.30212	5.2826	5.25292	5.3376	5.22567	5.29551	5.23346	5.22977	5.28401	5.20466	5.30555	5.21164	5.23515	5.24986	5.189	5.3031	5.16459	5.20811	5.17894	5.14761	5.23692	5.11081	5.20428	5.14211	5.16336	5.20822	5.03705	4.94524	4.45954	4.04551	3.72412	3.83988	5.26363	8.22536	13.4124	19.5286	25.4172	30.8411	35.7629	40.4535	43.948	46.4029	48.1397	49.3254
UpRight	2.77749	2.78877	2.7308	2.85013	2.72332	2.76982	2.74707	2.71847	2.80701	2.70461	2.77646	2.7138	2.70486	2.75053	2.6632	2.75214	2.65108	2.66622	2.67445	2.61392	2.72712	2.59124	2.62213	2.57779	2.52507	2.59451	2.46318	2.53987	2.47176	2.49079	2.55409	2.4601	2.54148	2.27842	2.00449	1.60299	1.25214	1.57619	2.7293	5.81237	10.255	15.2904	20.4461	25.4309	30.7051	35.5226	39.8481	43.6475	46.8917
UpRight	2.04712	2.06083	2.00296	2.11684	1.98408	2.02517	2.00053	1.97244	2.06148	1.96064	2.03369	1.973	1.96376	2.00615	1.91586	2.0026	1.90399	1.92295	1.93674	1.88009	1.99543	1.85686	1.89136	1.84898	1.80845	1.89728	1.78391	1.8807	1.81201	1.81108	1.82457	1.6221	1.51129	1.07156	0.843666	0.880971	1.57621	3.72037	7.11903	12.0166	17.3369	22.6125	27.8411	32.7856	37.7641	42.0713	45.8174	48.9958	51.5182
UpRight	3.42367	3.44042	3.38355	3.49885	3.36657	3.41327	3.39195	3.36257	3.45107	3.35129	3.42929	3.37149	3.36852	3.42322	3.34627	3.44716	3.35738	3.38437	3.40285	3.34914	3.46951	3.33773	3.3843	3.36071	3.33838	3.43525	3.3099	3.38877	3.30626	3.31364	3.36046	3.23743	3.26833	2.9337	2.62775	2.35444	2.54875	4.10474	7.13108	12.2338	18.2442	24.2363	30.0117	35.4439	40.8104	45.2164	48.8036	51.7451	54.0135
UpRight	-2.04761	-2.03764	-2.09326	-1.97759	-2.10003	-2.05903	-2.08538	-2.11535	-2.03202	-2.13279	-2.06375	-2.11949	-2.11995	-2.06472	-2.13324	-2.03232	-2.11908	-2.10089	-2.09128	-2.14708	-2.03066	-2.15598	-2.10903	-2.1389	-2.16726	-2.07452	-2.19256	-2.11237	-2.20732	-2.24144	-2.2557	-2.44888	-2.5229	-2.92352	-3.17738	-3.2529	-2.51549	0.223579	4.83526	11.1547	17.7618	24.1083	29.98	34.8925	39.3201	42.9841	46.2022	48.9651	51.2742
UpRight	0.949701	0.961937	0.905772	1.02306	0.897378	0.943863	0.923075	0.894451	0.977693	0.872903	0.944897	0.888668	0.885731	0.936035	0.857195	0.953451	0.861629	0.882059	0.894237	0.836613	0.950878	0.821015	0.866267	0.835494	0.79913	0.883036	0.762599	0.852794	0.776892	0.768561	0.779459	0.61111	0.582708	0.19698	-0.165445	-0.522712	-0.39502	1.2708	4.69993	10.3755	16.8968	23.1088	28.6678	33.5091	38.1377	41.823	44.7006	47.039	49.0443
UpRight	-6.01336	-6.00237	-6.05595	-5.94439	-6.06005	-6.01357	-6.03052	-6.0528	-5.96845	-6.06375	-5.99591	-6.05024	-6.05491	-6.01141	-6.09114	-6.00395	-6.08898	-6.06548	-6.04923	-6.10141	-5.99383	-6.12163	-6.0806	-6.11273	-6.14738	-6.06399	-6.17952	-6.09364	-6.1766	-6.19831	-6.21426	-6.44404	-6.60807	-7.10395	-7.39434	-7.449	-6.70751	-4.07331	0.296587	6.3011	12.7599	19.3728	25.9581	31.8673	37.3363	41.8792	45.6786	48.766	51.2722
UpRight	4.31091	4.32598	4.27034	4.39366	4.2687	4.31908	4.29738	4.26789	4.35555	4.24941	4.32194	4.25988	4.25108	4.2967	4.21061	4.30619	4.20767	4.22213	4.22575	4.16001	4.27601	4.14951	4.20067	4.17997	4.15142	4.25021	4.14802	4.24717	4.18678	4.19991	4.26148	4.17477	4.25744	4.00218	3.7604	3.40561	3.06347	3.3094	4.23674	7.00598	11.3424	16.5766	21.7681	26.1088	30.239	34.0024	37.56	40.6741	43.216
UpRight	4.05135	4.07312	4.02567	4.1535	4.02953	4.0797	4.05841	4.02895	4.11615	4.0118	4.08861	4.03277	4.03027	4.08066	3.99806	4.09742	4.00743	4.03412	4.05266	3.9983	4.1212	3.98711	4.03976	4.01101	3.98172	4.08108	3.97073	4.08213	4.02358	4.03876	4.07121	3.88118	3.77641	3.3671	3.25247	3.52039	4.75659	8.04577	13.1122	19.6824	26.2503	32.3019	37.7692	42.1925	45.9436	48.7457	51.1542	53.3726	55.4558
UpRight	2.2561	2.26035	2.19168	2.2995	2.1603	2.19115	2.15384	2.12598	2.23854	2.18273	2.31926	2.33934	2.43579	2.60847	2.65909	2.87364	2.86616	2.94366	3.0049	3.00528	3.18022	3.09053	3.15018	3.1189	3.06615	3.12036	2.95929	2.99518	2.88101	2.86375	2.9074	2.77934	2.76954	2.398	2.10619	1.83541	1.75412	2.43601	3.8631	6.95385	11.1992	16.1194	21.3425	26.3815	31.5457	36.162	40.3221	43.9836	47.1059
UpRight	7.94915	7.97579	7.9299	8.0633	7.93838	7.99561	7.97986	7.95467	8.04727	7.93908	8.01642	7.9583	7.95836	8.01662	7.93968	8.04773	7.95579	7.97997	7.99406	7.934	8.06305	7.93337	7.99387	7.96924	7.94612	8.05447	7.93479	8.01633	7.90368	7.84972	7.81074	7.54003	7.31537	6.68638	6.2771	6.33356	7.58782	11.049	16.102	22.2034	27.9532	33.2536	38.3865	42.9028	46.9649	50.0662	52.6513	54.8855	56.6923
UpRight	1.10212	1.11518	1.06013	1.17885	1.05359	1.09896	1.07502	1.04378	1.12795	1.02594	1.09917	1.04195	1.03921	1.0903	1.01146	1.11017	1.02429	1.05008	1.06664	1.01759	1.14439	1.02884	1.08014	1.06001	1.03159	1.12628	1.02019	1.10843	1.02109	0.976809	0.936806	0.710106	0.623679	0.19747	-0.172674	-0.583646	-0.871471	-0.443726	0.743911	3.78702	8.44965	14.2203	20.2271	25.5861	30.7603	35.3865	39.5438	43.0903	46.0438
UpRight	3.04121	3.05373	2.99252	3.10692	2.97748	3.02312	2.99537	2.95602	3.03104	2.91695	2.98493	2.92458	2.91899	2.96642	2.88077	2.97273	2.87534	2.8963	2.91285	2.86059	2.98271	2.85883	2.90801	2.88422	2.85202	2.94104	2.82158	2.9002	2.81789	2.81258	2.8446	2.69761	2.67734	2.28495	1.9056	1.46575	1.18896	1.74868	3.22485	6.5639	11.2044	16.5378	22.0831	27.2995	32.4963	37.0604	41.0819	44.3898	46.8124
UpLeft	8.05977	8.0819	8.02901	8.1573	8.03164	8.09106	8.07694	8.05186	8.14497	8.03971	8.12291	8.07109	8.07384	8.12919	8.04578	8.14753	8.05199	8.07446	8.08817	8.02893	8.14589	8.01604	8.05811	8.03767	8.00321	8.07816	7.96671	7.99792	7.90822	7.80429	7.69313	7.32763	6.8932	6.00797	4.80046	3.20534	1.21944	-0.813265	-3.45629	-6.84659	-11.2723	-16.3398	-21.4206	-26.6104	-31.5402	-36.2607	-40.4658	-44.0197	-47.2288
UpLeft	4.18867	4.2113	4.16034	4.28359	4.15978	4.21522	4.19894	4.17203	4.26047	4.15642	4.2336	4.17984	4.18246	4.239	4.15947	4.25661	4.16088	4.18201	4.19659	4.14331	4.26358	4.14451	4.19167	4.17555	4.14729	4.22698	4.13199	4.18203	4.12646	4.06779	4.03688	3.81797	3.58366	2.93036	1.90219	0.363232	-1.65506	-3.6549	-6.08944	-9.22355	-13.5548	-18.8635	-24.5981	-30.7521	-36.6882	-42.1633	-46.8016	-50.5167	-53.5582
UpLeft	3.51077	3.52335	3.46163	3.57403	3.44012	3.48521	3.46288	3.43292	3.5178	3.41115	3.48503	3.42667	3.42054	3.46835	3.38686	3.48726	3.39811	3.42443	3.44159	3.38842	3.50746	3.39089	3.44051	3.42309	3.39181	3.47019	3.37676	3.43427	3.38664	3.33987	3.31944	3.10938	2.89818	2.30813	1.37898	-0.11217	-2.15581	-4.13089	-6.38007	-9.22708	-13.324	-18.3815	-23.6151	-28.9469	-34.0092	-38.9525	-43.4776	-47.221	-50.0956
UpLeft	11.2536	11.2478	11.1727	11.2977	11.1652	11.2249	11.2195	11.2081	11.3108	11.2001	11.2778	11.2191	11.2224	11.2841	11.2018	11.3039	11.1988	11.2155	11.2294	11.1766	11.3109	11.192	11.2511	11.2425	11.2168	11.303	11.2036	11.2522	11.1896	11.1304	11.0849	10.8024	10.4912	9.77688	8.7932	7.46221	5.74713	3.87733	1.04401	-3.06261	-8.64466	-14.9598	-21.0251	-26.7769	-31.8661	-36.5027	-40.5255	-43.7951	-46.4884
UpLeft	5.27369	5.2855	5.22916	5.35722	5.23325	5.27953	5.24876	5.21161	5.29631	5.18769	5.26046	5.20218	5.20452	5.26569	5.19254	5.29789	5.20788	5.23483	5.25616	5.20902	5.3343	5.21349	5.25524	5.23214	5.19724	5.2707	5.15908	5.18214	5.08757	4.99836	4.93893	4.67917	4.41242	3.7698	2.85937	1.51273	-0.399547	-2.55067	-5.31898	-8.63893	-12.8197	-17.7069	-22.8134	-28.0386	-32.7301	-36.9371	-40.6199	-43.7875	-46.6066
UpLeft	6.31895	6.34054	6.28816	6.41211	6.28076	6.32901	6.30747	6.28251	6.38032	6.28093	6.35972	6.30216	6.30316	6.35847	6.27266	6.36888	6.27669	6.305	6.32203	6.26537	6.38147	6.25795	6.29987	6.28038	6.24333	6.31567	6.21127	6.25302	6.18711	6.12222	6.06131	5.74124	5.32762	4.42351	3.10192	1.16734	-1.49256	-4.47878	-8.07554	-12.1132	-16.8103	-21.8363	-26.5305	-30.8937	-34.7048	-38.4506	-42.1462	-45.4971	-48.2014
UpLeft	2.33565	2.34425	2.28342	2.40002	2.27325	2.32206	2.30192	2.27123	2.35152	2.2396	2.30522	2.24593	2.2498	2.3093	2.23197	2.33035	2.24598	2.27611	2.29434	2.2422	2.35838	2.24053	2.28432	2.27077	2.23941	2.30842	2.20185	2.22897	2.13815	2.02807	1.91095	1.55902	1.17037	0.37396	-0.742849	-2.36084	-4.65205	-7.36686	-10.8178	-14.7067	-19.1856	-24.1	-28.9966	-33.7956	-37.9324	-41.5168	-44.4821	-46.846	-48.7475
UpLeft	1.47549	1.489	1.43039	1.54555	1.41928	1.46517	1.44174	1.41409	1.50448	1.40667	1.4828	1.42805	1.42429	1.47038	1.3846	1.47479	1.3797	1.3962	1.40569	1.34758	1.44921	1.31661	1.33265	1.28855	1.21392	1.22745	1.05988	1.00517	0.842621	0.671201	0.516451	0.116608	-0.393327	-1.43981	-3.00993	-5.32072	-8.53525	-12.3611	-17.0845	-22.4085	-28.3129	-34.3201	-39.7444	-44.6333	-48.7861	-52.4229	-55.1667	-56.624	-56.9714
UpLeft	3.00355	3.0139	2.9582	3.08237	2.95833	3.00491	2.979	2.94527	3.03056	2.92835	3.00173	2.9388	2.9323	2.98637	2.90957	3.00498	2.90777	2.92746	2.94354	2.8914	3.00718	2.88917	2.93382	2.91983	2.88801	2.96387	2.86799	2.91181	2.84039	2.75375	2.65139	2.29692	1.87275	0.976039	-0.313851	-2.0987	-4.46834	-7.21326	-10.7526	-14.7579	-19.1582	-23.6171	-27.7791	-31.952	-35.9813	-40.1072	-44.0588	-47.4643	-50.0883
UpLeft	6.62555	6.64634	6.59422	6.72194	6.59825	6.65875	6.64853	6.62873	6.72644	6.62756	6.71158	6.65699	6.65562	6.71084	6.63456	6.74551	6.66218	6.69609	6.7187	6.6665	6.78794	6.6659	6.71576	6.7023	6.67437	6.75648	6.66551	6.72244	6.67106	6.61846	6.58663	6.35439	6.13705	5.57093	4.73525	3.45732	1.55731	-0.758163	-3.96162	-7.9971	-13.1777	-19.2043	-25.2142	-30.9221	-36.0126	-40.972	-45.6807	-49.6276	-52.4801
UpLeft	3.86819	3.87968	3.82346	3.94374	3.81013	3.8505	3.82424	3.79289	3.87888	3.7754	3.85357	3.79754	3.79361	3.84483	3.76511	3.86374	3.76895	3.78912	3.8021	3.74622	3.86369	3.74389	3.79013	3.7695	3.73295	3.80238	3.69762	3.74499	3.6872	3.63275	3.59385	3.35285	3.12762	2.56631	1.76275	0.51181	-1.31616	-3.34795	-5.92331	-9.04319	-13.1953	-18.2235	-23.3549	-28.2196	-32.2669	-35.9136	-39.3448	-42.5335	-45.4015
UpLeft	1.28628	1.30106	1.24547	1.36221	1.23609	1.28356	1.26288	1.23326	1.31476	1.2067	1.27635	1.21976	1.21919	1.27291	1.19633	1.29353	1.20391	1.23009	1.25141	1.2031	1.31873	1.1999	1.24223	1.22399	1.1888	1.26131	1.16925	1.21532	1.15601	1.08542	0.999634	0.665766	0.276099	-0.549513	-1.72712	-3.3056	-5.29834	-7.53377	-10.7099	-14.887	-20.0629	-25.585	-30.7052	-35.4999	-39.7359	-43.6716	-47.205	-50.2316	-52.833
UpLeft	5.98391	5.97954	5.9004	6.00598	5.86316	5.90181	5.87149	5.83303	5.91073	5.79215	5.85661	5.78811	5.77813	5.82779	5.74617	5.84835	5.75708	5.78137	5.79628	5.73769	5.85007	5.71927	5.75663	5.73195	5.68862	5.75107	5.63085	5.64747	5.53954	5.42072	5.29947	4.94077	4.53668	3.67116	2.4497	0.850585	-1.13042	-3.27261	-6.08736	-9.39313	-13.3548	-17.831	-22.4681	-27.4155	-32.2866	-37.0636	-41.2537	-44.5444	-47.0718
UpLeft	4.17132	4.18564	4.12709	4.24522	4.11573	4.16437	4.14304	4.11364	4.2009	4.09647	4.17347	4.11769	4.11536	4.16695	4.08658	4.18765	4.09994	4.13211	4.15942	4.11593	4.23905	4.12138	4.16386	4.14623	4.11109	4.18512	4.08997	4.12794	4.05517	3.97989	3.91298	3.63142	3.3327	2.56243	1.3329	-0.401668	-2.74721	-5.70358	-9.76782	-14.4367	-19.6176	-25.1293	-30.4306	-35.4278	-39.842	-43.9546	-47.549	-50.5613	-53.155
UpLeft	0.400309	0.409756	0.34744	0.456309	0.32224	0.355028	0.317473	0.276004	0.353984	0.248721	0.31813	0.258896	0.252662	0.297509	0.212825	0.305464	0.215889	0.235123	0.245626	0.192287	0.30698	0.194365	0.235797	0.227403	0.20097	0.273999	0.182977	0.221113	0.153092	0.0576976	-0.0655462	-0.473283	-1.0141	-2.05619	-3.44135	-5.22956	-7.77302	-11.322	-16.3987	-22.2559	-28.2945	-34.0211	-39.0865	-43.6596	-47.4567	-50.8049	-53.7246	-56.0692	-57.7258
UpLeft	3.93839	3.96692	3.92456	4.05755	3.94436	4.00834	3.99779	3.97554	4.06868	3.96913	4.0484	3.99327	3.99151	4.04516	3.96969	4.07652	3.99259	4.02312	4.04509	3.9966	4.11845	4.00266	4.04869	4.03594	4.00647	4.0863	3.99809	4.04562	3.98233	3.90686	3.82509	3.5052	3.13692	2.32187	1.16084	-0.385683	-2.52055	-5.3919	-9.7156	-15.1	-21.1398	-27.1156	-32.2862	-36.7532	-40.5422	-44.3106	-48.1033	-51.5958	-54.4216
UpLeft	2.77467	2.77473	2.70386	2.8143	2.68349	2.72827	2.70281	2.66663	2.7416	2.62264	2.67893	2.60454	2.58915	2.63567	2.55589	2.65312	2.55817	2.5741	2.57899	2.51218	2.61188	2.48048	2.50618	2.47349	2.42055	2.47128	2.35193	2.35867	2.26166	2.15402	2.07206	1.79912	1.51002	0.775846	-0.421284	-2.32068	-5.15221	-8.78865	-13.6978	-19.5466	-26.0002	-32.3098	-37.8326	-42.8194	-47.1031	-50.8245	-53.7458	-55.7722	-57.0955
UpLeft	7.6921	7.72694	7.68979	7.8314	7.71691	7.78471	7.77766	7.76244	7.8697	7.7801	7.87512	7.83078	7.84096	7.90775	7.84094	7.96017	7.88184	7.9212	7.9531	7.91326	8.04558	7.93928	7.99837	8.00454	7.99085	8.08577	8.00656	8.0569	7.98498	7.86361	7.68831	7.19811	6.57172	5.39263	3.72107	1.41114	-1.79869	-5.88186	-11.1849	-16.9717	-22.8485	-28.5701	-34.0041	-39.4402	-44.4124	-48.8578	-52.4853	-55.1155	-56.6238
UpLeft	1.23002	1.24341	1.18968	1.31159	1.19083	1.24162	1.2218	1.19149	1.2733	1.16842	1.24298	1.19125	1.19532	1.25243	1.17754	1.27674	1.19131	1.22211	1.24715	1.20498	1.33028	1.22697	1.27809	1.27099	1.24788	1.33244	1.25225	1.30597	1.2548	1.18052	1.08463	0.72404	0.266805	-0.679019	-2.03802	-3.93704	-6.55831	-9.80814	-14.1502	-19.2071	-24.7324	-30.2094	-35.1748	-39.892	-44.1743	-48.1861	-51.6146	-54.1442	-55.779
UpLeft	4.37365	4.37537	4.30272	4.40737	4.26046	4.28787	4.2461	4.19815	4.26651	4.14258	4.20368	4.13859	4.13169	4.17941	4.0926	4.18536	4.08802	4.11076	4.12873	4.07632	4.19367	4.06853	4.11019	4.0858	4.04591	4.11474	4.01291	4.05839	4.00083	3.95136	3.9441	3.76193	3.59366	3.05991	2.22757	0.936706	-0.862401	-2.79363	-5.39183	-8.89261	-13.6744	-19.3091	-25.0395	-30.8471	-36.3132	-41.3835	-45.6433	-48.9194	-51.5153
UpLeft	3.00196	3.02177	2.97018	3.09279	2.96965	3.0223	3.00533	2.98273	3.07956	2.98745	3.07097	3.01764	3.01462	3.06552	2.98601	3.08383	2.99022	3.01075	3.02367	2.96624	3.07736	2.94896	2.9829	2.95377	2.90754	2.96578	2.84466	2.85918	2.76188	2.66766	2.59727	2.34529	2.10405	1.4493	0.433646	-0.987693	-2.81329	-4.86186	-7.80202	-11.6108	-16.2237	-21.0834	-25.6765	-30.3166	-34.841	-39.3785	-43.6391	-47.4139	-50.7832
UpLeft	0.137702	0.160764	0.115033	0.23655	0.115117	0.166501	0.151437	0.127911	0.215754	0.115979	0.189139	0.135294	0.139466	0.197509	0.120869	0.212715	0.119792	0.140253	0.152394	0.0974865	0.211231	0.0985223	0.145436	0.132954	0.10366	0.180989	0.0953007	0.148923	0.0904331	0.0177331	-0.0508506	-0.331476	-0.643254	-1.34602	-2.36094	-3.84228	-5.99136	-8.66707	-12.2954	-16.6064	-21.5098	-26.5227	-31.0696	-35.3631	-39.3678	-43.4743	-47.5576	-51.4041	-54.9444
UpLeft	3.79254	3.80825	3.75199	3.87331	3.74929	3.80232	3.784	3.75727	3.8474	3.74584	3.82349	3.76831	3.76646	3.81725	3.73402	3.82919	3.73349	3.75228	3.76227	3.70136	3.81171	3.6819	3.71776	3.6902	3.64892	3.7155	3.60629	3.63678	3.55613	3.4742	3.40243	3.1102	2.78466	2.06839	1.09096	-0.197078	-1.84191	-3.62854	-6.21215	-9.73299	-14.3856	-19.7082	-25.014	-30.2703	-35.0393	-39.4997	-43.6594	-47.5619	-51.3563
UpLeft	8.19543	8.20402	8.14038	8.26335	8.13091	8.18254	8.16541	8.14213	8.23609	8.12811	8.20898	8.15837	8.16467	8.22195	8.13852	8.24361	8.1546	8.1842	8.20091	8.14291	8.26502	8.13821	8.18271	8.15935	8.12569	8.20849	8.11044	8.16823	8.11192	8.06771	8.04921	7.83315	7.63909	7.10222	6.36206	5.31904	3.83551	2.10936	-0.324168	-3.32009	-7.12404	-11.6324	-16.3899	-21.3481	-26.002	-30.5157	-34.8242	-38.9284	-43.0609
UpLeft	3.71663	3.73272	3.67922	3.80327	3.67558	3.71474	3.6773	3.63576	3.72129	3.6255	3.71592	3.67559	3.68501	3.74066	3.65909	3.75724	3.66661	3.69053	3.70781	3.65961	3.78303	3.66701	3.7099	3.69294	3.6611	3.73705	3.64015	3.67608	3.60223	3.52203	3.44059	3.1042	2.68737	1.79341	0.523521	-1.21635	-3.52939	-6.22819	-9.78195	-13.9676	-18.8605	-24.2145	-29.5716	-34.8964	-39.6203	-43.78	-47.1575	-49.551	-51.0038
DownLeft	5.48646	5.50594	5.44993	5.56978	5.43938	5.4891	5.46735	5.43722	5.52395	5.41282	5.48081	5.41583	5.40983	5.46011	5.37435	5.46806	5.3727	5.3972	5.4151	5.36456	5.4756	5.37213	5.41175	5.40913	5.3695	5.43847	5.34917	5.36646	5.2578	5.05861	4.7637	4.10354	3.19058	1.36515	-1.74964	-6.68095	-13.6053	-21.9594	-31.579	-41.3778	-50.2449	-56.845	-60.3952	-61.41	-60.3358	-58.4309	-56.6458	-55.4093	-54.7811
DownLeft	-2.71066	-2.69137	-2.73927	-2.62105	-2.73822	-2.68844	-2.70578	-2.731	-2.64564	-2.74114	-2.66481	-2.71156	-2.70638	-2.65443	-2.73302	-2.64052	-2.72589	-2.7041	-2.69133	-2.74041	-2.62805	-2.74498	-2.71332	-2.73446	-2.76789	-2.70358	-2.79072	-2.7551	-2.8028	-2.8614	-2.90541	-3.16906	-3.46316	-4.12963	-5.11024	-6.62898	-9.01632	-12.2408	-16.6909	-22.1017	-28.7152	-36.4716	-44.5979	-52.2187	-58.0526	-61.9146	-63.8145	-63.9623	-62.962
DownLeft	4.69749	4.72123	4.67355	4.79962	4.6728	4.72307	4.70215	4.67203	4.75923	4.65528	4.73385	4.67885	4.67873	4.73391	4.65534	4.75447	4.66023	4.68103	4.69685	4.64698	4.75726	4.64472	4.67571	4.66879	4.6354	4.70305	4.61264	4.63531	4.55469	4.41332	4.22271	3.68277	2.90727	1.42744	-0.884878	-4.62437	-10.5263	-18.5422	-28.3619	-38.4958	-48.0096	-56.1009	-61.8032	-64.736	-64.7507	-63.1326	-61.1104	-59.4259	-58.4355
DownLeft	4.74446	4.76876	4.7259	4.85546	4.72592	4.77223	4.75122	4.72213	4.80865	4.70264	4.77564	4.70923	4.69646	4.74459	4.6629	4.75608	4.65097	4.66264	4.67276	4.61795	4.72998	4.61586	4.65718	4.64615	4.60578	4.66881	4.57905	4.61364	4.55739	4.4577	4.32955	3.90559	3.3465	2.20448	0.390503	-2.51335	-6.88603	-12.5665	-19.8804	-28.321	-37.3503	-45.9473	-53.0945	-58.4383	-61.1791	-61.5211	-60.2148	-58.4163	-57.0748
DownLeft	6.39976	6.41478	6.35767	6.47925	6.34582	6.39301	6.36816	6.32938	6.40341	6.28197	6.34713	6.27706	6.26146	6.30411	6.21704	6.31503	6.22026	6.24536	6.26789	6.2252	6.34518	6.24163	6.28681	6.29176	6.26761	6.34494	6.25764	6.28624	6.21267	6.06992	5.85794	5.28758	4.51748	3.10374	0.822712	-3.08879	-9.27864	-17.3339	-26.862	-36.7204	-46.1532	-54.1235	-59.5878	-62.4754	-62.8068	-61.6608	-60.0243	-58.6144	-57.8256
DownLeft	6.67918	6.70164	6.64955	6.77593	6.65053	6.70724	6.68935	6.65986	6.74971	6.64648	6.72899	6.6744	6.67333	6.7279	6.64724	6.74586	6.64714	6.66827	6.6858	6.63591	6.74811	6.63568	6.66999	6.65907	6.61719	6.68441	6.59147	6.61079	6.51654	6.34968	6.11472	5.55914	4.82966	3.27734	0.502842	-4.02224	-10.4131	-18.022	-26.7133	-35.7077	-44.435	-51.8793	-56.9771	-59.6789	-60.0372	-59.058	-57.5461	-56.1244	-55.271
DownLeft	9.24151	9.25849	9.20276	9.33472	9.21064	9.27032	9.25418	9.22937	9.32776	9.22629	9.31017	9.253	9.25309	9.31302	9.23801	9.35227	9.26917	9.30817	9.33752	9.29355	9.41704	9.30553	9.34822	9.34256	9.31135	9.38882	9.30511	9.34614	9.29502	9.20559	9.12121	8.79436	8.41021	7.51376	5.89793	2.78676	-2.56343	-9.96953	-19.3915	-29.8717	-40.4756	-49.8225	-56.6653	-60.6852	-61.4762	-60.0456	-57.8231	-55.9127	-54.7675
DownLeft	9.95637	9.97771	9.92198	10.0476	9.91172	9.96115	9.93722	9.90665	10.0003	9.89207	9.9689	9.90332	9.89513	9.9475	9.86305	9.96427	9.86363	9.88645	9.90518	9.85643	9.98033	9.87061	9.91214	9.90217	9.86999	9.94838	9.86446	9.90383	9.85459	9.75833	9.64106	9.22968	8.71774	7.69418	5.95461	2.68304	-2.87607	-10.3672	-19.4363	-29.0945	-38.9588	-48.339	-56.0955	-61.5144	-63.774	-63.4807	-61.7259	-59.6962	-58.2868
DownLeft	8.54288	8.56453	8.5132	8.64229	8.50999	8.55846	8.5335	8.50027	8.58765	8.47669	8.55491	8.49783	8.49816	8.55492	8.4733	8.57577	8.47906	8.50534	8.52806	8.48431	8.6067	8.50103	8.5468	8.55008	8.52332	8.60775	8.53513	8.57925	8.53453	8.46755	8.41627	8.10314	7.6206	6.3241	3.846	-0.407865	-6.81658	-14.972	-24.6777	-34.7649	-44.2706	-52.2566	-58.1391	-62.1272	-63.9167	-63.9641	-62.9254	-61.6213	-60.7454
DownLeft	-3.59254	-3.57789	-3.62882	-3.5132	-3.63185	-3.58591	-3.60541	-3.63077	-3.54599	-3.64262	-3.57328	-3.63246	-3.64257	-3.59923	-3.67605	-3.58324	-3.67108	-3.65117	-3.63742	-3.68584	-3.58156	-3.68687	-3.65555	-3.66627	-3.70148	-3.6381	-3.72294	-3.69972	-3.76869	-3.87493	-3.98253	-4.32209	-4.72806	-5.61794	-7.15446	-10.0347	-14.9991	-22.0044	-30.9697	-40.7214	-50.1281	-57.8747	-62.9877	-65.4735	-65.2573	-63.306	-60.7195	-58.4129	-56.9028
DownLeft	3.61823	3.6303	3.57176	3.69236	3.56565	3.61195	3.58825	3.56155	3.65269	3.54865	3.62301	3.56862	3.57107	3.62812	3.55423	3.65867	3.57314	3.60266	3.62497	3.57928	3.68886	3.58655	3.62577	3.6253	3.58993	3.65784	3.56011	3.5712	3.45529	3.25861	2.98097	2.36436	1.55587	-0.0395997	-2.84364	-7.64011	-14.8085	-23.5524	-33.0915	-42.0177	-49.5991	-55.0444	-57.6504	-57.8505	-56.3279	-54.4952	-53.0211	-52.0726	-51.7753
DownLeft	2.38662	2.41104	2.3668	2.49947	2.38848	2.44652	2.42832	2.40169	2.48977	2.38425	2.45782	2.40934	2.41957	2.47841	2.39969	2.49705	2.40709	2.43056	2.44562	2.39581	2.50887	2.39956	2.43924	2.43484	2.40422	2.47649	2.39452	2.43178	2.37403	2.29185	2.21436	1.89484	1.49811	0.567969	-1.04994	-3.95408	-8.7656	-15.4329	-24.0593	-33.6768	-43.2691	-51.4316	-56.906	-59.4724	-59.1675	-57.4535	-55.7697	-54.7749	-54.4195
DownLeft	-0.246791	-0.236808	-0.29506	-0.18059	-0.30491	-0.257436	-0.276002	-0.301364	-0.21439	-0.314724	-0.245187	-0.305733	-0.310682	-0.259994	-0.338777	-0.247513	-0.337496	-0.313799	-0.298443	-0.351245	-0.255762	-0.36278	-0.334595	-0.342603	-0.386417	-0.329932	-0.424265	-0.40932	-0.509669	-0.691237	-0.939598	-1.53228	-2.39379	-4.09328	-6.99788	-11.8954	-19.2549	-28.3447	-38.4368	-48.2126	-56.7949	-63.0587	-66.0757	-66.2629	-64.4301	-62.2172	-60.5714	-59.6636	-59.343
DownLeft	6.56169	6.5885	6.53865	6.6627	6.53216	6.58413	6.56714	6.54597	6.64504	6.54618	6.63128	6.58155	6.58267	6.63166	6.54404	6.64438	6.56054	6.60074	6.63298	6.59291	6.70522	6.60402	6.63869	6.63553	6.59619	6.66819	6.57732	6.59757	6.48788	6.26367	5.93087	5.2075	4.18177	2.22238	-1.21942	-7.15723	-15.9409	-26.2826	-37.109	-47.1934	-55.7202	-61.4354	-63.6311	-63.3456	-61.6561	-59.9358	-58.7668	-58.1756	-58.0799
DownLeft	-1.12106	-1.10627	-1.15869	-1.03999	-1.15978	-1.1124	-1.13211	-1.15633	-1.06865	-1.16976	-1.10167	-1.15876	-1.1609	-1.1129	-1.1964	-1.10839	-1.19928	-1.17479	-1.15614	-1.20336	-1.0973	-1.20993	-1.1771	-1.18408	-1.21109	-1.14267	-1.22635	-1.19188	-1.23728	-1.31299	-1.38163	-1.68254	-2.05301	-2.90517	-4.3999	-7.17924	-11.8823	-18.3231	-26.374	-35.1469	-44.1323	-52.5106	-59.1985	-63.7662	-65.7733	-65.7748	-64.4465	-62.6891	-61.4223
DownLeft	7.02571	7.05102	7.00273	7.13095	7.00456	7.06486	7.05731	7.0404	7.13971	7.04039	7.12371	7.06851	7.06789	7.12202	7.03882	7.13964	7.04769	7.07641	7.09471	7.04169	7.1526	7.04382	7.08643	7.0885	7.05401	7.12688	7.045	7.0838	7.02813	6.93368	6.81442	6.42685	5.8645	4.29757	1.20689	-3.77251	-10.5355	-18.5409	-27.9249	-37.8397	-47.2771	-54.8495	-59.4613	-61.2701	-60.6264	-58.8719	-57.0214	-55.6185	-54.9044
DownLeft	6.93551	6.95287	6.89781	7.02294	6.89283	6.94351	6.9221	6.89225	6.98314	6.88057	6.96327	6.90691	6.90379	6.9584	6.88018	6.98481	6.89185	6.91991	6.94474	6.90115	7.02155	6.90909	6.95048	6.94683	6.92037	6.9965	6.91099	6.95183	6.90312	6.82838	6.77424	6.47956	6.11884	5.31042	3.9486	1.27194	-3.66201	-10.8488	-20.0079	-29.8322	-39.5853	-48.4486	-55.292	-59.5727	-60.9335	-60.4137	-59.1117	-57.8633	-57.2063
DownLeft	6.08407	6.09738	6.04008	6.16672	6.04375	6.10018	6.08344	6.05677	6.1467	6.03957	6.11358	6.05094	6.04279	6.09219	6.01189	6.11647	6.02535	6.044	6.05059	5.98758	6.08864	5.96361	5.98421	5.96068	5.90784	5.95666	5.84677	5.85043	5.7452	5.56914	5.3425	4.79251	4.11215	2.94816	1.2237	-1.84369	-7.27717	-15.1675	-25.1972	-35.7631	-45.7267	-54.1862	-60.349	-63.8652	-64.1783	-62.3024	-59.708	-57.4485	-55.9343
DownLeft	5.031	5.04471	4.98886	5.11415	4.99054	5.04642	5.03175	5.00723	5.09806	4.994	5.06983	5.01052	5.00854	5.06627	4.99326	5.10177	5.01632	5.04513	5.06192	5.00898	5.12415	5.01523	5.06013	5.05657	5.0296	5.10699	5.02502	5.06277	5.01675	4.95801	4.92876	4.67422	4.37395	3.61023	2.23523	-0.445753	-5.18162	-11.8894	-20.4923	-29.9645	-39.5931	-48.4159	-55.3319	-59.9048	-61.6463	-61.291	-59.7766	-57.9981	-56.6387
DownLeft	1.9162	1.92386	1.86543	1.98824	1.86939	1.92193	1.90201	1.87179	1.95555	1.85265	1.93019	1.87937	1.88269	1.93948	1.86611	1.96902	1.884	1.911	1.92846	1.8798	1.99433	1.89273	1.93541	1.92894	1.89314	1.95735	1.87123	1.89266	1.8257	1.71119	1.57311	1.15806	0.610201	-0.617456	-2.79624	-6.36146	-11.5989	-18.267	-26.5391	-35.8114	-45.6316	-54.9661	-62.3593	-67.2829	-69.5559	-69.8249	-68.4679	-66.2412	-64.3831
DownLeft	0.319041	0.328785	0.267042	0.378402	0.251589	0.297096	0.275079	0.247206	0.332592	0.228716	0.297782	0.240281	0.238466	0.289373	0.210121	0.305928	0.220564	0.250382	0.270329	0.220347	0.329684	0.221178	0.259093	0.251605	0.227503	0.30509	0.233286	0.268923	0.22932	0.156649	0.0873178	-0.229682	-0.636568	-1.56175	-3.15071	-5.91102	-10.3659	-16.4476	-24.4079	-33.7248	-43.9784	-54.1316	-62.7158	-68.9398	-72.1203	-72.6964	-71.3182	-68.9463	-66.6817
DownLeft	1.23951	1.26181	1.21474	1.34228	1.23163	1.29454	1.2834	1.26044	1.3525	1.25991	1.3449	1.2987	1.30394	1.3627	1.29309	1.39529	1.30689	1.32895	1.34531	1.29673	1.40279	1.29433	1.32621	1.31951	1.28444	1.35037	1.25661	1.25918	1.14132	0.935312	0.647741	0.0298854	-0.769411	-2.30073	-4.87233	-9.05907	-15.1872	-22.8019	-31.7401	-41.0349	-49.8738	-57.1716	-62.0243	-64.5099	-64.6398	-63.3324	-61.4546	-59.7261	-58.6389
DownLeft	2.96015	2.97465	2.91999	3.04275	2.92005	2.97207	2.95394	2.92726	3.01434	2.90762	2.9759	2.91175	2.90369	2.95189	2.86972	2.96723	2.87681	2.90016	2.9132	2.85875	2.96956	2.8562	2.88984	2.87713	2.84283	2.91352	2.83304	2.86796	2.82436	2.76144	2.71727	2.44216	2.10298	1.25405	-0.227077	-2.87136	-7.36177	-13.8835	-22.716	-32.8532	-43.2318	-52.5963	-59.8425	-64.6371	-66.4426	-65.7891	-63.6099	-61.1461	-59.4353
DownLeft	5.84822	5.86638	5.80623	5.92469	5.79628	5.84824	5.82745	5.80087	5.89186	5.78263	5.8578	5.80587	5.80999	5.86458	5.78437	5.88858	5.79863	5.82613	5.84834	5.80447	5.92469	5.81802	5.85893	5.8531	5.81858	5.89337	5.81641	5.85645	5.80133	5.70742	5.6093	5.25279	4.77978	3.64598	1.5811	-2.01013	-7.62465	-15.0485	-24.284	-34.325	-44.2134	-52.7486	-58.929	-62.6775	-63.7857	-63.0862	-61.559	-60.0842	-59.2214
DownLeft	2.36173	2.37037	2.30847	2.4237	2.29555	2.34138	2.3173	2.28555	2.36995	2.2657	2.33788	2.2776	2.27203	2.32348	2.24607	2.34421	2.25221	2.27242	2.28376	2.22594	2.33359	2.21849	2.25613	2.24283	2.20307	2.25947	2.15395	2.15625	2.05307	1.91206	1.759	1.36944	0.960736	0.130009	-1.16035	-3.3103	-6.95469	-12.3988	-20.0299	-28.907	-38.2086	-46.9585	-53.9183	-58.2839	-59.4436	-58.5188	-56.9459	-55.6918	-55.1314
DownRight	5.31081	5.31947	5.25782	5.37751	5.24424	5.28483	5.25206	5.21183	5.29239	5.18265	5.25601	5.19432	5.18622	5.23197	5.14264	5.23372	5.13536	5.15591	5.17183	5.11214	5.23621	5.09276	5.13943	5.09283	5.04238	5.11221	4.95004	4.99005	4.79889	4.60406	4.32382	3.78788	3.4618	3.12808	3.65014	5.40326	8.86049	14.4231	21.213	29.0381	36.6909	43.5464	49.1842	53.1124	56.0133	57.8129	59.0961	60.0809	60.813
DownRight	4.00287	4.00981	3.94979	4.07345	3.95011	4.00196	3.98364	3.95721	4.04515	3.93955	4.01474	3.9591	3.9595	4.01622	3.94262	4.0465	3.9569	3.97684	3.98883	3.92178	4.04796	3.89154	3.9503	3.90605	3.86828	3.9416	3.75619	3.7224	3.39146	3.01895	2.56492	1.98329	2.04106	3.01869	6.25442	12.1402	20.4626	30.324	39.4616	47.0134	52.2949	55.9257	58.4833	59.9128	61.0854	61.9946	63.0104	63.944	64.5691
DownRight	5.52707	5.53125	5.46021	5.56861	5.42738	5.46867	5.44349	5.41099	5.4934	5.37889	5.44588	5.38049	5.37328	5.42517	5.34598	5.44803	5.35531	5.37495	5.38562	5.3166	5.44222	5.27779	5.3306	5.27735	5.22874	5.27718	5.04599	4.95411	4.54815	4.11936	3.72303	3.41131	4.04254	5.98788	10.4917	17.4325	25.9654	35.1453	43.368	50.3696	55.346	58.4953	60.4325	61.4693	62.5427	63.3786	64.2022	64.9015	65.3385
DownRight	6.181	6.1944	6.1316	6.24539	6.10555	6.1457	6.11413	6.07109	6.14118	6.01318	6.07162	6.00189	5.99143	6.03661	5.94645	6.03941	5.93833	5.95651	5.96551	5.89557	6.02592	5.86889	5.93162	5.8895	5.85622	5.94081	5.7768	5.79165	5.54403	5.30593	5.10123	5.05961	6.21302	8.94279	14.2387	21.6524	30.0186	38.1282	44.5172	49.6799	53.664	56.8324	59.2591	60.6762	61.8762	62.7257	63.5502	64.2378	64.6002
DownRight	5.16576	5.18272	5.12835	5.25189	5.12533	5.18028	5.16587	5.14111	5.23216	5.13108	5.21272	5.15906	5.15902	5.21437	5.13653	5.23764	5.14276	5.16445	5.17623	5.1128	5.25115	5.09432	5.16021	5.11572	5.07207	5.12826	4.8955	4.7716	4.33332	3.87169	3.41229	3.31407	5.03029	8.99193	15.7019	24.297	33.5549	42.2239	48.7768	53.795	57.3719	59.8346	61.4623	62.3248	63.2184	63.7819	64.3006	64.7877	65.0926
DownRight	0.511614	0.527414	0.475745	0.598065	0.479248	0.528937	0.505628	0.471753	0.551824	0.44841	0.522517	0.468585	0.46594	0.514212	0.434188	0.530318	0.440249	0.457607	0.462488	0.393142	0.522677	0.375342	0.439183	0.393579	0.348909	0.395761	0.171488	0.078267	-0.328158	-0.764945	-1.14511	-1.27387	-0.166733	2.48213	7.68529	15.244	24.2679	33.5276	41.2091	47.2928	51.5265	54.3618	56.2658	57.3324	58.3676	59.0834	59.7375	60.3125	60.7075
DownRight	6.84636	6.85526	6.79164	6.91332	6.78514	6.83991	6.82319	6.79642	6.88521	6.77504	6.84876	6.78973	6.78877	6.845	6.76607	6.86859	6.77527	6.79991	6.81517	6.74911	6.88195	6.72143	6.77938	6.72751	6.66357	6.67067	6.35389	6.11985	5.55902	4.98486	4.47978	4.2753	5.48854	8.40641	13.8419	21.4223	30.1649	38.6954	45.0512	49.4203	52.0625	53.8743	55.428	56.5893	57.8921	58.8945	59.8043	60.5419	60.9617
DownRight	6.87307	6.88419	6.82333	6.947	6.81906	6.87241	6.85377	6.82586	6.91374	6.80046	6.86877	6.8055	6.80452	6.86336	6.78695	6.89225	6.80184	6.82483	6.83351	6.76264	6.89611	6.74242	6.80071	6.74791	6.69179	6.71202	6.39778	6.1474	5.53513	4.88925	4.3558	4.14901	5.30313	8.18396	13.6956	21.1918	29.3904	37.2169	43.2776	47.8595	50.9548	53.2852	55.2954	56.6756	57.9426	58.8246	59.6658	60.4048	60.8687
DownRight	8.49127	8.50375	8.4428	8.56799	8.4385	8.49248	8.47205	8.44025	8.52585	8.4106	8.48256	8.42212	8.42335	8.48147	8.39878	8.50001	8.4036	8.42262	8.4315	8.36186	8.48621	8.32586	8.36925	8.31433	8.25549	8.3035	8.08719	8.03941	7.72376	7.43254	7.17459	6.85726	7.02055	7.53712	9.43006	13.1129	18.6676	25.7346	32.8946	40.0623	46.462	51.8267	56.0155	58.7298	60.6874	61.7773	62.5786	63.2365	63.6394
DownRight	3.46364	3.47979	3.4231	3.5433	3.42086	3.47796	3.46546	3.44318	3.53321	3.42867	3.50316	3.44874	3.44852	3.5002	3.41914	3.51544	3.41996	3.4329	3.43285	3.35573	3.47864	3.3189	3.3639	3.29188	3.21682	3.2335	2.95976	2.80711	2.35004	1.87614	1.41392	1.07771	1.82355	3.93432	8.41239	15.1418	23.5299	32.697	40.846	47.6383	52.5058	55.8508	58.1758	59.5084	60.6294	61.3502	62.049	62.6919	63.124
DownRight	5.65201	5.66779	5.61275	5.73633	5.60561	5.65207	5.62843	5.59865	5.6884	5.58444	5.66165	5.60262	5.59671	5.64488	5.55588	5.64045	5.52662	5.52717	5.52394	5.44518	5.56645	5.40436	5.45932	5.40745	5.35381	5.39147	5.13529	5.00514	4.56409	4.09906	3.61191	3.14248	3.58733	5.26984	9.37544	15.9376	24.3215	33.5181	41.7786	48.9931	54.5985	58.6688	61.3724	62.67	63.5126	63.9396	64.4922	65.1166	65.5321
DownRight	1.34392	1.36151	1.30775	1.42308	1.29397	1.34048	1.3204	1.29056	1.37203	1.26602	1.33745	1.28092	1.27944	1.33283	1.25566	1.34962	1.25453	1.27314	1.28545	1.2234	1.35508	1.20186	1.25919	1.20275	1.13805	1.14904	0.860593	0.668503	0.133543	-0.451145	-0.969246	-1.13167	0.187936	3.3196	9.06267	16.9131	25.881	34.9089	42.3608	48.2124	52.1426	54.6564	56.3415	57.3085	58.293	58.9788	59.6373	60.2169	60.5805
DownRight	7.19389	7.21492	7.16509	7.29561	7.17034	7.22685	7.20828	7.17413	7.25583	7.14394	7.21985	7.16008	7.15803	7.21473	7.13617	7.23835	7.14432	7.16661	7.18358	7.1256	7.27027	7.12407	7.19173	7.14854	7.10744	7.17204	6.95773	6.88407	6.48058	6.00827	5.45707	4.89225	5.24011	6.78256	10.6546	16.9282	25.1784	34.6223	43.4866	51.4054	57.559	61.9665	64.8628	66.2944	67.2871	67.8469	68.4324	68.9848	69.3135
DownRight	4.24088	4.24986	4.18582	4.30109	4.1705	4.21713	4.19065	4.15448	4.23803	4.1326	4.20516	4.14225	4.13841	4.19671	4.12337	4.22308	4.12784	4.14603	4.15971	4.09604	4.21991	4.06325	4.11592	4.07279	4.03128	4.08785	3.87666	3.8184	3.47018	3.09073	2.673	2.1697	2.2533	3.04597	5.72118	10.5794	17.4794	25.8802	34.0592	41.434	47.0717	51.1801	54.2864	56.4608	58.4136	59.8393	61.0533	62.0143	62.5907
DownRight	-5.4342	-5.42737	-5.48566	-5.37915	-5.50437	-5.46813	-5.49321	-5.5214	-5.44351	-5.54843	-5.48906	-5.54755	-5.54968	-5.49854	-5.56868	-5.47302	-5.55436	-5.53466	-5.52562	-5.58724	-5.46297	-5.60098	-5.53804	-5.57589	-5.60654	-5.54352	-5.74359	-5.82459	-6.21455	-6.63678	-7.05023	-7.3677	-6.72624	-4.7881	-0.448087	6.1877	14.4486	23.5088	31.8231	39.103	44.5783	48.4081	51.0639	52.7253	54.226	55.3603	56.4383	57.3639	57.945
DownRight	-0.683339	-0.678612	-0.74304	-0.635013	-0.766535	-0.731984	-0.768352	-0.813744	-0.744618	-0.854213	-0.785155	-0.841425	-0.847379	-0.805867	-0.896714	-0.818181	-0.917824	-0.902464	-0.886901	-0.943622	-0.826466	-0.968598	-0.926514	-0.97328	-1.02245	-0.95742	-1.12788	-1.11396	-1.35009	-1.6097	-2.00795	-2.75493	-3.4372	-4.21825	-4.02925	-2.18236	1.9839	8.72699	16.8911	26.1724	35.4789	44.0954	51.0754	55.4512	57.9904	59.1726	59.9764	60.6172	61.0358
DownRight	-2.3067	-2.2921	-2.3482	-2.23885	-2.3628	-2.31326	-2.32771	-2.35344	-2.27482	-2.3811	-2.3143	-2.36949	-2.37002	-2.31733	-2.38861	-2.28867	-2.36741	-2.33902	-2.31892	-2.37327	-2.25205	-2.38699	-2.33398	-2.37164	-2.40482	-2.32308	-2.47024	-2.42858	-2.626	-2.83997	-3.17387	-3.79626	-4.19512	-4.41633	-3.42007	-0.773384	3.93593	10.9732	19.3107	28.4824	36.9816	44.0827	49.5384	53.1333	55.6927	57.2796	58.619	59.9118	61.0595
DownRight	5.98637	6.01584	5.97473	6.11071	5.99233	6.05073	6.03376	6.0065	6.09662	5.99048	6.06634	6.00841	6.00548	6.05784	5.97759	6.07829	5.98643	6.00947	6.02286	5.95454	6.08534	5.92423	5.97975	5.91832	5.84928	5.84692	5.51148	5.2474	4.60422	3.85419	3.09078	2.56019	3.46099	6.39899	12.4078	20.7691	30.0638	39.1679	46.61	52.3189	55.7527	57.4467	58.2759	58.5656	59.1169	59.584	60.1787	60.7414	61.0278
DownRight	2.69636	2.7177	2.66826	2.79072	2.6647	2.71176	2.68974	2.66241	2.752	2.65066	2.72542	2.66783	2.66157	2.70621	2.61851	2.70831	2.61312	2.63297	2.64634	2.58074	2.69886	2.54383	2.59114	2.54224	2.49198	2.53154	2.29027	2.17846	1.77297	1.35333	0.95779	0.539647	0.739524	1.72144	4.61391	9.43697	15.7196	22.996	30.0226	36.6273	42.0022	46.1944	49.4253	51.5133	53.1393	54.1877	55.1534	56.0604	56.709
DownRight	4.02563	4.03462	3.97333	4.09151	3.95994	3.99893	3.96055	3.90692	3.96208	3.81722	3.84681	3.74873	3.72231	3.774	3.70965	3.82565	3.74575	3.77608	3.79634	3.73881	3.8729	3.72364	3.78334	3.73459	3.68565	3.72519	3.46382	3.31282	2.86589	2.41871	1.99631	1.69414	2.52667	4.91283	9.74772	16.4089	23.9119	31.764	39.0439	45.8326	51.1856	54.8293	56.8951	57.5034	57.8044	57.9678	58.5027	59.2757	59.9442
DownRight	6.79645	6.81307	6.75749	6.8816	6.74937	6.79673	6.77311	6.74253	6.83174	6.72487	6.80156	6.74261	6.73981	6.79306	6.7117	6.81352	6.72291	6.74705	6.76282	6.69958	6.83266	6.68112	6.73815	6.69199	6.64772	6.70541	6.48214	6.39915	6.02258	5.60727	5.09249	4.42554	4.40459	5.28213	8.24737	13.5065	20.7302	29.2508	37.5313	45.4269	52.0799	56.9977	59.8256	60.5395	60.6354	60.562	60.7798	61.1111	61.3279
DownRight	3.83318	3.84637	3.78968	3.91113	3.78446	3.83378	3.81402	3.78715	3.87533	3.76979	3.84198	3.7807	3.77233	3.81943	3.73667	3.83122	3.73266	3.74704	3.75689	3.69073	3.81577	3.65828	3.71135	3.6616	3.60386	3.60122	3.27228	3.01908	2.37788	1.65058	1.07864	0.871001	1.89109	4.56548	10.0355	17.5873	25.5608	32.8893	38.6794	43.4068	46.6627	48.7328	50.151	51.0049	51.9872	52.7617	53.57	54.3099	54.7797
DownRight	-0.81052	-0.789367	-0.83939	-0.723494	-0.845113	-0.792632	-0.806475	-0.829437	-0.740953	-0.837325	-0.763083	-0.818915	-0.821119	-0.768533	-0.844046	-0.749013	-0.835916	-0.808722	-0.787643	-0.838841	-0.722269	-0.852235	-0.808071	-0.842421	-0.87781	-0.788183	-0.91499	-0.830223	-0.936676	-0.991806	-1.08619	-1.45493	-1.7928	-2.50189	-2.97517	-3.00993	-1.96568	1.20875	6.53476	14.3322	23.307	32.4007	40.7123	47.1432	51.6571	53.9663	55.0977	55.8208	56.405
DownRight	4.22868	4.24304	4.18753	4.30926	4.17976	4.2262	4.20447	4.17834	4.27157	4.17337	4.25322	4.19701	4.19409	4.24925	4.17612	4.28291	4.19447	4.22094	4.23859	4.18094	4.31714	4.16361	4.2245	4.17477	4.11594	4.12847	3.8283	3.61402	3.07086	2.52177	2.14559	2.24873	3.95019	7.56937	13.7037	21.4006	29.391	36.9437	42.9232	47.4039	49.9886	51.3076	52.1489	52.6041	53.2768	53.773	54.3087	54.8056	55.1091
DownRight	0.177993	0.192601	0.139919	0.259845	0.137592	0.183563	0.159603	0.12836	0.212516	0.114874	0.195429	0.147614	0.148063	0.196687	0.11578	0.207254	0.113715	0.13253	0.146341	0.0863273	0.219194	0.0701612	0.133382	0.0884334	0.0467866	0.0940029	-0.143626	-0.27876	-0.756414	-1.30487	-1.85246	-2.1824	-1.2149	1.4658	6.86899	14.6954	24.0232	33.6697	41.7158	47.8545	51.7118	53.9779	55.4348	56.2604	57.1983	57.9609	58.8029	59.5748	60.0625
[truncated: 111 more columns]

## Sheet: Fig 5b_2
Each row is one condition, trial averaged, hand velocities sampled every 10 ms
reachDirection	hand_X_velocity_ 1	hand_X_velocity_ 2	hand_X_velocity_ 3	hand_X_velocity_ 4	hand_X_velocity_ 5	hand_X_velocity_ 6	hand_X_velocity_ 7	hand_X_velocity_ 8	hand_X_velocity_ 9	hand_X_velocity_10	hand_X_velocity_11	hand_X_velocity_12	hand_X_velocity_13	hand_X_velocity_14	hand_X_velocity_15	hand_X_velocity_16	hand_X_velocity_17	hand_X_velocity_18	hand_X_velocity_19	hand_X_velocity_20	hand_X_velocity_21	hand_X_velocity_22	hand_X_velocity_23	hand_X_velocity_24	hand_X_velocity_25	hand_X_velocity_26	hand_X_velocity_27	hand_X_velocity_28	hand_X_velocity_29	hand_X_velocity_30	hand_X_velocity_31	hand_X_velocity_32	hand_X_velocity_33	hand_X_velocity_34	hand_X_velocity_35	hand_X_velocity_36	hand_X_velocity_37	hand_X_velocity_38	hand_X_velocity_39	hand_X_velocity_40	hand_X_velocity_41	hand_X_velocity_42	hand_X_velocity_43	hand_X_velocity_44	hand_X_velocity_45	hand_X_velocity_46	hand_X_velocity_47	hand_X_velocity_48	hand_X_velocity_49
UpRight	-0.288384	-0.29951	-0.319969	-0.340638	-0.346482	-0.332482	-0.301321	-0.257919	-0.204232	-0.143545	-0.08484	-0.0323554	0.0110646	0.0356395	0.0445342	0.0144843	-0.0183249	-0.0980397	-0.179742	-0.339462	-0.310023	-0.59196	-0.493704	-0.686136	-0.62113	-0.53275	-0.808452	-1.08771	-2.63207	-5.37803	-9.81563	-14.4514	-15.1964	-5.15666	24.8873	80.9419	161.722	257.087	352.296	433.073	488.141	511.033	502.353	469.965	424.789	375.359	325.992	278.629	234.577
UpLeft	-0.428485	-0.414724	-0.394294	-0.371065	-0.344789	-0.320407	-0.298883	-0.275525	-0.24546	-0.209916	-0.184855	-0.165081	-0.151506	-0.148417	-0.134358	-0.176817	-0.13463	-0.174165	-0.17687	-0.184447	-0.407008	-0.300745	-0.617065	-0.695488	-1.11227	-1.8333	-2.82676	-5.19019	-8.97274	-16.1399	-27.9682	-46.3567	-72.3267	-105.686	-146.538	-195.453	-252.396	-314.137	-374.327	-426.031	-463.92	-484.209	-484.743	-466.199	-432.107	-386.268	-330.669	-266.911	-198.718
DownLeft	-0.0905425	-0.0905373	-0.0918214	-0.093515	-0.095986	-0.10545	-0.123421	-0.14677	-0.172303	-0.194899	-0.215615	-0.220368	-0.215993	-0.209316	-0.156949	-0.18303	-0.0538131	-0.101498	-0.057285	0.0180783	-0.359547	0.0364257	-0.422833	-0.307383	-0.827478	-1.68632	-3.4171	-6.91903	-13.1446	-24.1697	-43.8824	-79.0109	-137.641	-225.182	-340.3	-474.249	-610.776	-727.2	-798.549	-805.188	-740.15	-612.38	-444.841	-268.077	-111.453	4.55066	72.2124	96.0041	89.2316
DownRight	-0.415069	-0.425515	-0.426672	-0.425424	-0.438989	-0.474312	-0.51668	-0.552926	-0.579811	-0.565921	-0.539282	-0.459478	-0.406688	-0.345222	-0.390412	-0.344087	-0.572465	-0.567323	-0.761477	-0.94086	-0.83866	-1.59554	-2.21231	-4.22386	-7.43546	-12.6399	-19.6643	-26.5578	-28.8083	-17.5048	18.4779	88.1797	192.598	321.66	456.07	572.054	648.047	670.79	639.367	565.121	467.01	364.625	272.43	197.916	142.811	105.192	80.9808	65.2657	53.9111
[truncated: 111 more columns]

## Sheet: Fig 5d
Each row is one timepoint in the response raster, each column is an ROI x reach direction
responses_time	responses_UpRight_ 1	responses_UpRight_ 2	responses_UpRight_ 3	responses_UpRight_ 4	responses_UpRight_ 5	responses_UpRight_ 6	responses_UpRight_ 7	responses_UpRight_ 8	responses_UpRight_ 9	responses_UpRight_10	responses_UpRight_11	responses_UpRight_12	responses_UpRight_13	responses_UpRight_14	responses_UpRight_15	responses_UpRight_16	responses_UpRight_17	responses_UpRight_18	responses_UpRight_19	responses_UpRight_20	responses_UpRight_21	responses_UpRight_22	responses_UpRight_23	responses_UpRight_24	responses_UpRight_25	responses_UpRight_26	responses_UpRight_27	responses_UpRight_28	responses_UpRight_29	responses_UpRight_30	responses_UpRight_31	responses_UpRight_32	responses_UpRight_33	responses_UpRight_34	responses_UpRight_35	responses_UpRight_36	responses_UpRight_37	responses_UpRight_38	responses_UpRight_39	responses_UpRight_40	responses_UpRight_41	responses_UpRight_42	responses_UpRight_43	responses_UpRight_44	responses_UpRight_45	responses_UpRight_46	responses_UpRight_47	responses_UpRight_48	responses_UpRight_49
-300	-0.23912	0.609258	-0.30715	-0.275358	0.989017	1.30583	0.603611	0.171404	0.302397	-0.200895	0.290231	0.11258	-0.0147067	0.135339	-0.148904	-0.0913667	-0.324613	0.113758	0.0856688	0.214627	-0.0191128	-0.205869	0.116472	0.0650159	0.06629	0.116118	0.396286	-0.0690666	-0.0435546	0.0168303	0.158818	0.118885	0.119745	0.24122	-0.22812	-0.242241	-0.146724	0.0469243	0.421102	-0.224139	0.307819	0.195081	0.423928	-0.00497118	-0.0338021	-0.0943676	-0.194214	-0.282287	0.049676
-290	-0.213303	0.341481	-0.16767	-0.258607	0.596283	0.88353	0.261932	0.0548228	0.0938651	-0.197313	0.156438	-0.027581	0.0670003	0.0341505	0.0169694	-0.0472535	-0.238682	0.289802	-0.0506934	0.292612	-0.10046	-0.180201	0.0923577	-0.0924649	-0.195578	-0.084028	0.161683	-0.245592	-0.147585	0.125212	0.013881	-0.000275609	-0.099454	0.196154	-0.126269	-0.395659	-0.0701276	0.192886	0.00245202	-0.105654	0.357419	0.125732	0.348694	-0.0886272	0.0128876	-0.0234789	-0.136743	-0.28356	-0.177211
-280	-0.0873397	0.206556	-0.204158	-0.168294	0.672002	0.874499	0.181785	-0.00637584	0.0763544	-0.156238	0.102086	-0.0454186	0.0943496	-0.0329408	0.00445459	0.000900059	-0.137553	0.148079	-0.0705531	0.232864	-0.11866	-0.114	0.178592	-0.0813091	-0.340617	-0.124467	0.0171629	-0.295449	-0.0900794	0.181463	0.00734987	-0.0554599	-0.0473508	0.212765	-0.0507364	-0.455345	-0.0569388	0.233403	-0.0414325	-0.176013	0.302418	0.104232	0.221603	-0.0709888	0.0135546	0.0117154	-0.102367	-0.320622	-0.104735
-270	0.0522705	0.0915713	-0.186775	-0.0953152	0.767489	0.849416	0.159683	-0.0768755	0.126348	-0.0736484	0.0532536	-0.0216363	0.10488	-0.109876	-0.0330619	-0.0061166	-0.074948	0.013963	-0.086195	0.163872	-0.137104	-0.0317883	0.26732	-0.0820228	-0.42773	-0.169759	-0.0747746	-0.356058	-0.0517458	0.154003	0.0429003	-0.137567	0.0354344	0.156137	0.0613061	-0.442916	-0.00229336	0.260982	-0.042838	-0.226297	0.230399	0.0332207	0.124289	-0.0503904	0.0572194	0.0297988	-0.0349122	-0.313961	-0.00957859
-260	0.148549	0.0206509	-0.117905	-0.0587827	0.848514	0.815082	0.219116	-0.138431	0.258281	0.049611	0.0460279	0.0349794	0.0780858	-0.162017	-0.0816681	-0.0794779	-0.0613826	-0.0398112	-0.109629	0.109986	-0.144064	0.028518	0.297136	-0.078627	-0.426166	-0.222289	-0.107105	-0.382073	-0.0473724	0.0519523	0.137714	-0.207373	0.116888	0.0500717	0.167025	-0.34603	0.0881258	0.278278	-0.00339218	-0.226776	0.166223	-0.0582546	0.0789992	-0.0320862	0.120291	0.0382126	0.0543718	-0.255966	0.0607574
-250	0.166267	-0.0163155	-0.0261062	-0.0620037	0.881247	0.77207	0.349952	-0.176457	0.454524	0.188196	0.0970709	0.106244	0.0200284	-0.179536	-0.118763	-0.197745	-0.0841133	0.0189022	-0.148095	0.0950507	-0.121965	0.0418111	0.239248	-0.0641498	-0.347166	-0.26737	-0.103112	-0.340634	-0.064146	-0.0686046	0.276996	-0.227182	0.155658	-0.0489917	0.225033	-0.198552	0.185148	0.298459	0.0495881	-0.162671	0.128595	-0.126113	0.069391	-0.0148616	0.183709	0.0463717	0.12876	-0.156916	0.0669695
-240	0.113869	-0.0506849	0.046807	-0.0926939	0.858081	0.721052	0.509753	-0.183855	0.667297	0.301354	0.187578	0.175063	-0.0360474	-0.180889	-0.123991	-0.313829	-0.115013	0.158502	-0.194867	0.13306	-0.0593202	0.0182967	0.124762	-0.0444944	-0.232373	-0.278927	-0.0961369	-0.236754	-0.0693416	-0.13466	0.421062	-0.178382	0.127337	-0.0782023	0.220984	-0.0652013	0.250597	0.333042	0.0765437	-0.0411188	0.120508	-0.139738	0.0547784	0.00651889	0.240457	0.0549585	0.145172	-0.045706	0.00146361
-230	0.0355533	-0.102515	0.0656342	-0.12926	0.805292	0.669519	0.642525	-0.161862	0.83414	0.355674	0.269627	0.232446	-0.0506637	-0.195609	-0.091758	-0.378638	-0.126664	0.301042	-0.230576	0.219482	0.0361369	0.00152411	0.0268819	-0.0302524	-0.127305	-0.239919	-0.103865	-0.112057	-0.0343713	-0.0993194	0.53027	-0.0696549	0.0415234	-0.00367146	0.173164	-0.00888612	0.259191	0.380394	0.0520521	0.111059	0.127888	-0.102328	0.00373179	0.0353913	0.290751	0.0532249	0.0839369	0.0376033	-0.103999
-220	-0.0203851	-0.157094	0.0206633	-0.149879	0.76485	0.63255	0.705227	-0.116682	0.902232	0.344684	0.293343	0.277654	-0.00464568	-0.239927	-0.0374221	-0.36759	-0.107184	0.374332	-0.234634	0.329968	0.134249	0.0402641	0.0121643	-0.0259407	-0.0568577	-0.160985	-0.114224	-0.0188166	0.0403288	0.0277125	0.5879	0.0661919	-0.0637418	0.155339	0.113224	-0.0581279	0.213781	0.426245	-0.0174796	0.257095	0.128984	-0.048427	-0.0783945	0.0682721	0.33368	0.0273962	-0.0359715	0.0580186	-0.196969
-210	-0.0315849	-0.171931	-0.065665	-0.141374	0.767534	0.629343	0.688399	-0.0539749	0.852565	0.29176	0.238865	0.314118	0.0876876	-0.302569	0.00735532	-0.291982	-0.0655767	0.359442	-0.198751	0.427746	0.197978	0.152616	0.0975562	-0.0251281	-0.0159935	-0.0784074	-0.0938448	0.0130872	0.119542	0.183085	0.602892	0.18441	-0.143006	0.331308	0.0598753	-0.192393	0.14381	0.454183	-0.0970024	0.363153	0.107345	-0.0185741	-0.1509	0.0952888	0.363503	-0.0255163	-0.167475	0.00350011	-0.236136
-200	-0.00920501	-0.108567	-0.149015	-0.105296	0.817056	0.676853	0.619902	0.0246223	0.712103	0.234144	0.130627	0.345765	0.187421	-0.350387	0.0101056	-0.188025	-0.024537	0.296683	-0.133682	0.479197	0.207959	0.308072	0.24385	-0.0144859	0.0215001	-0.030264	-0.0146493	-0.00628423	0.154591	0.287841	0.593497	0.246269	-0.163289	0.444043	0.00791692	-0.351601	0.088071	0.456289	-0.142391	0.408525	0.0604405	-0.0287962	-0.167418	0.105161	0.372385	-0.0900327	-0.261374	-0.106059	-0.211296
-190	0.0189885	0.0326774	-0.186091	-0.0579677	0.889029	0.776219	0.545398	0.116357	0.539858	0.198986	0.0198718	0.37366	0.254705	-0.355606	-0.0442946	-0.0937773	-0.00801206	0.247727	-0.0659592	0.468802	0.173779	0.439148	0.38142	0.0166697	0.0769966	-0.0318019	0.116884	-0.0400034	0.117144	0.294751	0.566817	0.233806	-0.119632	0.441521	-0.0592146	-0.465909	0.0728826	0.437112	-0.128967	0.39017	-0.000403881	-0.0592255	-0.10981	0.09033	0.357281	-0.137815	-0.291109	-0.226553	-0.14123
-180	0.0356719	0.20256	-0.157173	-0.022596	0.952203	0.911969	0.501961	0.209936	0.399824	0.18669	-0.0476379	0.394881	0.272013	-0.316366	-0.14232	-0.0289847	-0.0279871	0.245776	-0.0264997	0.407466	0.126205	0.481492	0.456222	0.0661237	0.14901	-0.0651739	0.255862	-0.0539872	0.0227534	0.214039	0.512255	0.156532	-0.0341718	0.324367	-0.144384	-0.486679	0.0982298	0.406986	-0.0682766	0.320338	-0.0562699	-0.0705268	-0.00340071	0.0483506	0.322848	-0.144168	-0.264768	-0.310745	-0.0570914
-170	0.0463594	0.327712	-0.0753748	-0.0156681	1.00251	1.07164	0.50573	0.282087	0.337542	0.175103	-0.0555393	0.403946	0.251012	-0.251166	-0.242736	0.0116959	-0.0776353	0.273117	-0.0360219	0.330716	0.0995254	0.417891	0.46365	0.116715	0.217224	-0.0919184	0.345088	-0.0403316	-0.0723441	0.106114	0.419616	0.049322	0.0614275	0.144568	-0.221979	-0.403827	0.140427	0.371939	0.00296739	0.222831	-0.0889769	-0.0323593	0.0978166	-0.0199045	0.278059	-0.102908	-0.215502	-0.332127	0.0186599
-160	0.0686156	0.355131	0.019569	-0.0358313	1.06962	1.2535	0.550245	0.302789	0.362159	0.141255	-0.0204139	0.392577	0.218019	-0.187829	-0.301049	0.0441853	-0.132383	0.279398	-0.0987895	0.280999	0.109636	0.29141	0.437048	0.144869	0.254334	-0.0855521	0.348139	-0.0151483	-0.103181	0.046369	0.301798	-0.0421565	0.140923	-0.0275411	-0.250911	-0.250023	0.169936	0.329554	0.0472571	0.125481	-0.0886005	0.0509245	0.14779	-0.11158	0.22808	-0.0306359	-0.177473	-0.299096	0.0806269
-150	0.108158	0.285993	0.0821429	-0.0608667	1.19691	1.46741	0.619585	0.252236	0.4502	0.0811488	0.0290982	0.352062	0.195059	-0.145811	-0.29728	0.075317	-0.160005	0.232702	-0.201956	0.288072	0.146836	0.182124	0.41487	0.131745	0.245687	-0.0521938	0.273994	0.00417063	-0.0363353	0.0838737	0.201975	-0.0814463	0.190326	-0.141986	-0.208189	-0.086499	0.168868	0.276069	0.0515489	0.0515258	-0.0559311	0.139685	0.137066	-0.218347	0.172698	0.0437462	-0.167189	-0.248721	0.129982
-140	0.143854	0.170699	0.0854381	-0.0585612	1.41389	1.72802	0.706424	0.140165	0.566422	0.0144893	0.0757028	0.280216	0.189706	-0.128496	-0.246982	0.0964418	-0.134132	0.15618	-0.318288	0.356001	0.192493	0.160134	0.409957	0.0738847	0.200386	-0.0255937	0.171669	0.0179031	0.109579	0.219112	0.178639	-0.0585874	0.20872	-0.187178	-0.11375	0.0233073	0.138163	0.220696	0.0328918	0.0162017	-0.000784673	0.183073	0.0931454	-0.323424	0.114135	0.096352	-0.178403	-0.221966	0.158984
-130	0.137734	0.075024	0.0322911	-0.0047191	1.71277	2.03725	0.818005	0.0110604	0.686959	-0.0287662	0.121705	0.188243	0.197796	-0.133705	-0.195036	0.0919827	-0.0460917	0.117652	-0.411585	0.463105	0.238029	0.245061	0.402899	-0.0104441	0.14807	-0.0412967	0.0996472	0.044208	0.27603	0.410423	0.270362	0.00695035	0.204265	-0.183444	-0.0234083	0.0417741	0.0940182	0.189486	0.0227072	0.0235821	0.0626876	0.147535	0.0577524	-0.401787	0.0635829	0.12176	-0.188539	-0.240539	0.149323
-120	0.0635359	0.0380636	-0.0495163	0.102788	2.0502	2.37559	0.97105	-0.0715452	0.815102	-0.0292703	0.177294	0.104048	0.214965	-0.16438	-0.189551	0.055073	0.0894556	0.183248	-0.444885	0.575539	0.292494	0.399478	0.365761	-0.0842326	0.125241	-0.10753	0.0923298	0.0982754	0.400953	0.598917	0.46761	0.0797189	0.188699	-0.159371	0.00939482	-0.0225622	0.0575147	0.216016	0.0398803	0.0667961	0.12267	0.0315691	0.0587523	-0.426882	0.0423376	0.133525	-0.175122	-0.295148	0.0829644
-110	-0.0665343	0.0505013	-0.12365	0.243211	2.37742	2.71264	1.18158	-0.0567719	0.981134	0.0120811	0.244263	0.0666977	0.243645	-0.225672	-0.250364	-0.0029334	0.240357	0.36976	-0.392696	0.664108	0.375718	0.560525	0.295563	-0.102284	0.160625	-0.196936	0.146147	0.17079	0.455425	0.736905	0.713778	0.131044	0.17546	-0.129158	-0.0228086	-0.112752	0.0464208	0.323548	0.0732791	0.133148	0.17405	-0.138628	0.0968765	-0.381768	0.0740385	0.153589	-0.131217	-0.350637	-0.0405646
-100	-0.199431	0.0701555	-0.162737	0.385334	2.6751	3.02854	1.45845	0.0644856	1.2277	0.0839734	0.312965	0.111395	0.288288	-0.309169	-0.353911	-0.0589109	0.373726	0.6312	-0.253038	0.715866	0.501082	0.686924	0.22991	-0.0259962	0.269445	-0.264065	0.230319	0.230503	0.458486	0.808052	0.937138	0.159326	0.182176	-0.084539	-0.0680803	-0.144173	0.074296	0.508715	0.0883056	0.210853	0.217009	-0.326673	0.15429	-0.267719	0.168606	0.197273	-0.0707574	-0.36413	-0.192711
-90	-0.268779	0.0587316	-0.15612	0.503932	2.96247	3.32536	1.80069	0.251392	1.58595	0.182573	0.375381	0.249862	0.346033	-0.384224	-0.448622	-0.0977208	0.473281	0.893156	-0.0537027	0.738108	0.660871	0.788502	0.231775	0.159913	0.455881	-0.275651	0.309969	0.251697	0.459873	0.831475	1.0914	0.193368	0.228112	-0.00612789	-0.0465555	-0.0443544	0.153481	0.738474	0.0494078	0.29343	0.253038	-0.50384	0.214117	-0.104883	0.310458	0.263644	-0.0232249	-0.306242	-0.324494
-80	-0.233026	0.0110787	-0.104659	0.588341	3.27736	3.62278	2.19793	0.435807	2.05576	0.319717	0.443844	0.458074	0.403742	-0.403005	-0.486773	-0.12554	0.547497	1.10813	0.15354	0.757558	0.828338	0.920545	0.356406	0.435896	0.720146	-0.228025	0.366906	0.242971	0.504394	0.850059	1.17897	0.274271	0.327531	0.117856	0.0946031	0.209505	0.293491	0.963909	-0.0565133	0.382168	0.281262	-0.654347	0.272177	0.0758459	0.462284	0.336126	-0.0202265	-0.172809	-0.394949
-70	-0.0995179	-0.0427407	-0.0100039	0.638844	3.64255	3.94115	2.63096	0.564536	2.60136	0.511838	0.557407	0.682923	0.447741	-0.320297	-0.452293	-0.163481	0.62371	1.28463	0.3142	0.815116	0.978129	1.14946	0.624849	0.748873	1.06703	-0.137915	0.407081	0.25109	0.604529	0.908737	1.2442	0.430152	0.484052	0.281595	0.344128	0.577269	0.49172	1.13967	-0.210162	0.486144	0.298828	-0.770019	0.330789	0.243817	0.58077	0.391776	-0.0799972	0.0152331	-0.399365
-60	0.0806607	-0.0601555	0.13078	0.657871	4.03894	4.27949	3.06868	0.632533	3.16152	0.755423	0.762947	0.861915	0.479152	-0.126065	-0.373347	-0.227642	0.729912	1.46746	0.396288	0.956474	1.10083	1.50768	1.01765	1.02781	1.50359	-0.0186158	0.450744	0.331933	0.735242	1.03086	1.34076	0.658083	0.685816	0.463081	0.634487	0.971849	0.723839	1.23747	-0.371067	0.616593	0.307623	-0.846767	0.385371	0.374623	0.63392	0.412171	-0.195652	0.217967	-0.378925
-50	0.243359	-0.0160398	0.320213	0.644913	4.40741	4.60938	3.46845	0.685749	3.67227	1.0075	1.08475	0.950254	0.523698	0.143589	-0.306537	-0.310398	0.875783	1.6889	0.406193	1.2179	1.20396	1.97036	1.49324	1.20567	2.03115	0.138518	0.521137	0.507487	0.85169	1.20011	1.49545	0.923957	0.906219	0.634616	0.889252	1.30056	0.941711	1.2475	-0.500367	0.77736	0.322402	-0.88557	0.417893	0.452581	0.611213	0.389487	-0.340261	0.38874	-0.406346
-40	0.348365	0.0804546	0.548909	0.601207	4.68186	4.89091	3.78406	0.792273	4.08946	1.19275	1.50604	0.942174	0.619949	0.425936	-0.304743	-0.380013	1.04577	1.9258	0.385462	1.60619	1.30275	2.46783	2.01428	1.23887	2.63464	0.359724	0.635388	0.74348	0.916251	1.36107	1.69024	1.18188	1.11455	0.775826	1.07504	1.50534	1.08747	1.17119	-0.580419	0.957649	0.371069	-0.896818	0.40494	0.47014	0.524207	0.327373	-0.484665	0.487021	-0.550459
-30	0.39918	0.195753	0.785591	0.537012	4.82446	5.09309	3.97876	0.999168	4.39709	1.23781	1.97295	0.872919	0.793717	0.663711	-0.39254	-0.403867	1.21084	2.09865	0.387637	2.08291	1.40187	2.91921	2.56072	1.11933	3.27673	0.662699	0.797298	0.97084	0.916922	1.44382	1.87139	1.39779	1.29115	0.88464	1.21788	1.57922	1.12013	1.01149	-0.617255	1.12788	0.48094	-0.90407	0.336682	0.428139	0.393381	0.236112	-0.615321	0.489558	-0.836662
-20	0.435007	0.294472	0.982496	0.474347	4.84057	5.20599	4.03723	1.3024	4.59925	1.11112	2.41931	0.80138	1.0346	0.834242	-0.559289	-0.375312	1.34858	2.11986	0.448177	2.56787	1.48721	3.26782	3.1243	0.872121	3.90063	1.03152	0.994495	1.13424	0.867227	1.39957	1.97532	1.56191	1.4379	0.981194	1.37212	1.55518	1.0386	0.772243	-0.631168	1.24536	0.658597	-0.937869	0.230061	0.337221	0.237022	0.125953	-0.742884	0.39818	-1.2289
-10	0.503658	0.356566	1.09614	0.438326	4.76726	5.23841	3.96963	1.64915	4.70398	0.842484	2.7929	0.78155	1.29181	0.956506	-0.769998	-0.321606	1.45749	1.95399	0.564594	2.96617	1.53726	3.49896	3.69348	0.544967	4.4431	1.41356	1.19921	1.23049	0.792785	1.22848	1.95606	1.68383	1.57787	1.10385	1.56793	1.47994	0.885548	0.46668	-0.642331	1.27136	0.876291	-1.02038	0.122278	0.215776	0.06753	0.00396766	-0.890559	0.239661	-1.64167
0	0.631112	0.381512	1.11063	0.442706	4.64487	5.2052	3.80524	1.96841	4.7138	0.509451	3.06557	0.837041	1.49498	1.07231	-0.982249	-0.28461	1.55565	1.64561	0.700041	3.20808	1.54054	3.63166	4.24073	0.196791	4.85374	1.74388	1.37587	1.30719	0.716304	0.981393	1.80223	1.77624	1.7452	1.2977	1.77823	1.3911	0.726558	0.125707	-0.658504	1.19098	1.07815	-1.15034	0.0479257	0.0824226	-0.10753	-0.125011	-1.06867	0.0543252	-1.97344
10	0.804055	0.379446	1.04944	0.481804	4.49094	5.11439	3.57863	2.20761	4.62925	0.197972	3.22488	0.950739	1.5897	1.21627	-1.15788	-0.288708	1.66266	1.29738	0.80585	3.28006	1.50555	3.69458	4.7226	-0.113943	5.11025	1.97996	1.49675	1.4202	0.649718	0.731549	1.53828	1.83954	1.96571	1.59483	1.93053	1.30993	0.614705	-0.202098	-0.673861	1.02344	1.20803	-1.29916	0.0157566	-0.0531095	-0.282296	-0.254488	-1.25557	-0.120729	-2.14861
20	0.975634	0.359263	0.965391	0.534246	4.29749	4.96825	3.31781	2.35217	4.46182	-0.0372813	3.26233	1.07491	1.56595	1.39854	-1.26496	-0.320646	1.77792	1.01255	0.8489	3.22555	1.45783	3.70478	5.09416	-0.340348	5.22318	2.12233	1.55828	1.58271	0.594524	0.533067	1.2141	1.85874	2.23959	1.99354	1.9556	1.2482	0.562818	-0.463242	-0.675237	0.815478	1.24249	-1.42114	0.00134984	-0.192879	-0.450684	-0.373699	-1.40166	-0.26384	-2.14735
30	1.08947	0.326028	0.911929	0.575394	4.05212	4.77736	3.04158	2.42105	4.24306	-0.18841	3.17425	1.15833	1.46108	1.60921	-1.2756	-0.339551	1.87491	0.840264	0.828004	3.11291	1.4257	3.66137	5.327	-0.457928	5.22895	2.2072	1.58546	1.74802	0.547509	0.395999	0.889506	1.81535	2.53911	2.44962	1.83619	1.21532	0.542762	-0.621466	-0.646119	0.618209	1.20584	-1.47161	-0.0362223	-0.343294	-0.608365	-0.46854	-1.45583	-0.369116	-2.00634
40	1.10784	0.287128	0.91327	0.58949	3.76083	4.56799	2.76102	2.44401	4.0163	-0.280699	2.97631	1.17398	1.33652	1.83196	-1.17334	-0.312184	1.91584	0.758209	0.769818	2.99233	1.42186	3.5547	5.41954	-0.472541	5.17285	2.27701	1.61789	1.84024	0.505049	0.295399	0.617627	1.7058	2.82155	2.88784	1.62117	1.21545	0.511193	-0.677063	-0.570944	0.460219	1.15437	-1.42704	-0.124807	-0.503712	-0.756175	-0.525802	-1.39647	-0.437871	-1.79378
50	1.03004	0.255851	0.953327	0.573057	3.45579	4.37657	2.48375	2.4386	3.81427	-0.345017	2.71573	1.13248	1.24249	2.06048	-0.96563	-0.242068	1.8772	0.702935	0.709974	2.87208	1.43765	3.38267	5.3959	-0.420323	5.09094	2.35167	1.68484	1.80708	0.465336	0.204604	0.432825	1.55138	3.04944	3.23107	1.3969	1.23905	0.443673	-0.668387	-0.438326	0.337095	1.13906	-1.29154	-0.257712	-0.657236	-0.895508	-0.5381	-1.24616	-0.467707	-1.57442
60	0.892783	0.245479	0.989406	0.532597	3.18475	4.23315	2.21792	2.40263	3.63907	-0.397026	2.46416	1.07197	1.1931	2.30338	-0.689036	-0.166139	1.76818	0.620905	0.67199	2.72734	1.4535	3.16216	5.29331	-0.354461	4.99905	2.41792	1.78556	1.65594	0.428526	0.127565	0.345091	1.39354	3.20812	3.43463	1.2374	1.26063	0.353663	-0.6511	-0.243333	0.225169	1.17153	-1.08761	-0.394374	-0.774469	-1.01988	-0.504797	-1.05818	-0.452214	-1.38093
70	0.751017	0.258012	0.981857	0.481281	2.98449	4.14041	1.97163	2.32294	3.46102	-0.431946	2.28623	1.03118	1.1652	2.57231	-0.400221	-0.121654	1.62843	0.502389	0.657917	2.53583	1.45088	2.92745	5.14644	-0.321822	4.89514	2.44319	1.89032	1.44701	0.399042	0.102422	0.34172	1.2761	3.30838	3.50395	1.16913	1.25096	0.282464	-0.667261	0.0112839	0.110164	1.21652	-0.840813	-0.48477	-0.82781	-1.11051	-0.432697	-0.882766	-0.390487	-1.2032
80	0.651165	0.278097	0.918071	0.436465	2.85944	4.06902	1.75308	2.19063	3.24363	-0.435935	2.2025	1.02066	1.11903	2.87015	-0.146605	-0.106123	1.50271	0.383049	0.654604	2.31089	1.42071	2.71597	4.97632	-0.340099	4.77003	2.39893	1.9599	1.24919	0.385094	0.173632	0.39803	1.22305	3.36942	3.48399	1.17129	1.19809	0.267335	-0.717743	0.313105	0.0105906	1.21808	-0.566872	-0.499008	-0.805794	-1.13778	-0.332307	-0.73947	-0.29766	-1.00394
90	0.609829	0.278339	0.816537	0.418072	2.78219	3.97561	1.57219	2.01212	2.97683	-0.399178	2.17406	1.01418	1.02686	3.18539	0.0658337	-0.0655132	1.41332	0.31453	0.64971	2.10376	1.36498	2.55191	4.78576	-0.390989	4.61892	2.27712	1.96983	1.09536	0.395477	0.351813	0.491859	1.22657	3.39772	3.42739	1.203	1.12061	0.311378	-0.757334	0.642319	-0.0261668	1.13966	-0.270538	-0.44436	-0.717514	-1.07449	-0.215543	-0.612758	-0.204368	-0.747541
100	0.60829	0.237325	0.709807	0.441231	2.71311	3.83072	1.44262	1.80847	2.69326	-0.321134	2.1223	0.967098	0.890762	3.49409	0.282462	0.0732064	1.3486	0.325876	0.644505	1.97191	1.29223	2.43436	4.56219	-0.431647	4.446	2.09173	1.91896	0.971536	0.434558	0.593513	0.612915	1.25125	3.37405	3.36125	1.23393	1.06121	0.377351	-0.719222	0.974983	0.0454799	0.988926	0.044147	-0.359731	-0.584582	-0.913582	-0.0966897	-0.472313	-0.137772	-0.425925
110	0.607003	0.158882	0.621299	0.502422	2.6262	3.6385	1.37952	1.60589	2.45383	-0.20856	1.97573	0.85148	0.739565	3.76864	0.575817	0.34681	1.27558	0.403177	0.65441	1.936	1.21246	2.33717	4.28666	-0.420544	4.2575	1.86803	1.81866	0.841459	0.496206	0.818679	0.762816	1.25307	3.26071	3.27497	1.2559	1.05995	0.412565	-0.553271	1.28533	0.231939	0.811162	0.358925	-0.291328	-0.429168	-0.677189	0.00861071	-0.300313	-0.100139	-0.070159
120	0.569679	0.0752461	0.553607	0.570215	2.52415	3.43401	1.39292	1.42556	2.30783	-0.0716768	1.71385	0.683584	0.609955	3.98746	0.997903	0.718391	1.16885	0.499658	0.696356	1.95695	1.13625	2.22141	3.94312	-0.341286	4.04946	1.63065	1.67498	0.68322	0.56388	0.95401	0.945301	1.20074	3.029	3.13606	1.27102	1.12511	0.386741	-0.256433	1.54723	0.486133	0.658073	0.63533	-0.266241	-0.268162	-0.408894	0.0869105	-0.105117	-0.0618752	0.259046
130	0.483629	0.0289181	0.495164	0.595159	2.43397	3.25993	1.47849	1.27951	2.25475	0.0760219	1.37925	0.522064	0.524653	4.14081	1.53943	1.08828	1.03458	0.564788	0.773078	1.95303	1.07515	2.05445	3.52709	-0.211111	3.80112	1.39765	1.48189	0.508003	0.61636	0.971616	1.15207	1.08891	2.69144	2.92244	1.27207	1.22432	0.315256	0.122445	1.7361	0.728435	0.554613	0.826878	-0.280531	-0.115897	-0.15278	0.130388	0.0856582	0.0210129	0.497389
140	0.366185	0.0444659	0.435897	0.537149	2.38372	3.13555	1.61	1.17272	2.23694	0.216435	1.05067	0.434908	0.482886	4.22819	2.12085	1.34765	0.910924	0.571279	0.864814	1.84802	1.03892	1.82716	3.05332	-0.0685715	3.48205	1.18182	1.23505	0.34956	0.636501	0.898509	1.3547	0.937161	2.31256	2.64777	1.23627	1.30451	0.250561	0.504739	1.83186	0.890394	0.488957	0.900885	-0.306456	0.00989885	0.0667445	0.139058	0.243477	0.174433	0.603084
150	0.254042	0.109745	0.376743	0.395144	2.37712	3.0412	1.74153	1.10803	2.17194	0.328085	0.798118	0.455977	0.467374	4.25549	2.62549	1.44019	0.84438	0.526862	0.934692	1.61929	1.0313	1.56188	2.55863	0.0492277	3.07328	0.993833	0.954563	0.237073	0.617938	0.793357	1.51171	0.775995	1.98776	2.36259	1.13964	1.3272	0.246363	0.817645	1.82583	0.95248	0.429385	0.857555	-0.311124	0.0890083	0.251852	0.120553	0.352766	0.381532	0.571015
160	0.181035	0.180908	0.325882	0.217903	2.38545	2.93105	1.82187	1.08987	2.00302	0.393173	0.6499	0.56219	0.461647	4.23314	2.95668	1.3907	0.858895	0.465769	0.947226	1.31436	1.0491	1.3061	2.09669	0.124421	2.59127	0.843349	0.694399	0.177578	0.566434	0.708432	1.58692	0.630804	1.80121	2.13151	0.978711	1.2945	0.31852	1.02083	1.72864	0.94788	0.351565	0.734511	-0.274883	0.108928	0.418094	0.0836198	0.410378	0.586203	0.43147
170	0.160205	0.210181	0.286577	0.0818076	2.35782	2.76139	1.81007	1.12132	1.73357	0.407122	0.589202	0.686777	0.464892	4.17004	3.07807	1.281	0.937861	0.42432	0.889191	1.02603	1.08419	1.1126	1.7255	0.162885	2.09816	0.738605	0.524332	0.16133	0.495048	0.663518	1.56669	0.51414	1.78063	1.99822	0.782757	1.24683	0.431147	1.10816	1.57002	0.929626	0.257915	0.588069	-0.199341	0.0767704	0.568674	0.0329841	0.417468	0.72592	0.23343
180	0.178251	0.177821	0.249164	0.046085	2.24739	2.51877	1.69167	1.19741	1.42525	0.381707	0.578892	0.7624	0.491125	4.07353	3.02	1.19371	1.0304	0.421912	0.778406	0.84204	1.12916	1.01593	1.48888	0.182339	1.68765	0.684157	0.493213	0.178663	0.419951	0.647345	1.46966	0.428994	1.87918	1.96036	0.605053	1.22986	0.517373	1.09429	1.3895	0.92953	0.17348	0.465338	-0.103034	0.0214772	0.680598	-0.0298531	0.373853	0.770248	0.0264098
190	0.205676	0.105847	0.199026	0.117469	2.03707	2.22802	1.48678	1.30095	1.16009	0.338421	0.591265	0.763702	0.553639	3.95278	2.85148	1.16412	1.07849	0.454193	0.656451	0.797359	1.18199	1.01512	1.39683	0.19438	1.44835	0.676635	0.59651	0.228632	0.357207	0.635994	1.33714	0.376412	2.00001	1.96947	0.495585	1.25639	0.520996	0.99898	1.22319	0.935491	0.124956	0.385149	-0.0128812	-0.0186776	0.714915	-0.0998981	0.281203	0.736123	-0.150827
200	0.214378	0.0418771	0.132335	0.248823	1.74905	1.93503	1.2413	1.40349	0.991933	0.29709	0.621059	0.719459	0.64666	3.8197	2.63981	1.17022	1.04867	0.499454	0.56891	0.85884	1.24243	1.07336	1.41746	0.195323	1.41989	0.703608	0.771252	0.310763	0.319936	0.612885	1.20861	0.36014	2.04793	1.95443	0.474596	1.29063	0.430654	0.839764	1.09026	0.905837	0.122644	0.336978	0.0441279	-0.0170749	0.644541	-0.162142	0.153529	0.67081	-0.271215
210	0.194511	0.0256148	0.0662754	0.372092	1.43308	1.67849	1.00955	1.47357	0.921402	0.265569	0.673988	0.686449	0.73753	3.68896	2.42578	1.16099	0.947647	0.532289	0.542901	0.947654	1.30361	1.13615	1.48692	0.170562	1.56794	0.742769	0.926715	0.409023	0.313129	0.57585	1.10074	0.383877	1.97669	1.8555	0.52349	1.26725	0.284592	0.638015	0.988559	0.807231	0.156194	0.29798	0.0476728	0.0271365	0.482634	-0.190958	0.020524	0.614688	-0.317091
220	0.158074	0.0609949	0.0298752	0.441322	1.1443	1.47192	0.83406	1.48963	0.905729	0.237935	0.745221	0.704688	0.777881	3.57501	2.22418	1.09899	0.815031	0.535316	0.57412	0.983593	1.34798	1.15795	1.53341	0.108447	1.79364	0.7651	0.990546	0.487699	0.327824	0.531441	1.00305	0.443417	1.80536	1.65239	0.5979	1.13473	0.144492	0.426407	0.902891	0.645326	0.205327	0.25494	-0.00945743	0.0896603	0.287262	-0.159795	-0.0818142	0.572838	-0.280437
230	0.128034	0.112836	0.0410247	0.455099	0.922046	1.30642	0.731064	1.44922	0.893168	0.201725	0.807903	0.767184	0.728408	3.4859	2.04026	0.985297	0.700066	0.50394	0.629637	0.925188	1.35227	1.12296	1.50765	0.0140625	1.97577	0.745868	0.943478	0.51049	0.339985	0.486371	0.893188	0.521591	1.5951	1.37352	0.652275	0.89496	0.0573678	0.245195	0.820038	0.465796	0.25367	0.214227	-0.115298	0.136132	0.133474	-0.0586882	-0.127973	0.518265	-0.168061
240	0.121994	0.131837	0.0872802	0.44274	0.779524	1.16847	0.687357	1.36937	0.856292	0.148388	0.822748	0.824959	0.583126	3.41609	1.87959	0.852617	0.635336	0.444125	0.663065	0.785578	1.3004	1.04814	1.40377	-0.0866435	2.02477	0.6787	0.822365	0.469926	0.319822	0.445117	0.761229	0.59309	1.40309	1.08167	0.661378	0.612231	0.0322641	0.126991	0.7402	0.326307	0.295559	0.193127	-0.23709	0.140481	0.0699813	0.094002	-0.115407	0.422626	-0.00752381
250	0.140268	0.0910752	0.128845	0.428625	0.709239	1.05956	0.672769	1.27836	0.803501	0.0792486	0.763831	0.822124	0.376051	3.3474	1.74542	0.738807	0.621684	0.369368	0.635056	0.618404	1.19721	0.967736	1.25761	-0.157375	1.92128	0.58234	0.692847	0.400666	0.249842	0.413301	0.626538	0.635628	1.2476	0.842542	0.626099	0.382522	0.045237	0.0826679	0.679277	0.262313	0.332594	0.202507	-0.329531	0.0947474	0.0915999	0.255719	-0.0638689	0.288305	0.155633
260	0.166096	0.00691453	0.125738	0.40723	0.696145	0.999447	0.660906	1.20287	0.763354	0.00547243	0.640604	0.735325	0.165751	3.25967	1.63211	0.664603	0.632416	0.298011	0.530243	0.484996	1.07029	0.909764	1.1225	-0.171548	1.71841	0.492413	0.609856	0.360121	0.141963	0.400145	0.532426	0.639613	1.10907	0.693875	0.562841	0.281492	0.0648519	0.0993081	0.661788	0.271083	0.365278	0.236239	-0.354403	0.00820726	0.146964	0.376482	-0.00240508	0.155059	0.275235
270	0.180106	-0.0708749	0.0692029	0.347668	0.720978	1.0033	0.639565	1.15583	0.75429	-0.0564049	0.497199	0.590119	0.00642964	3.14118	1.52332	0.627895	0.630461	0.247158	0.363422	0.422961	0.953872	0.878883	1.03757	-0.128907	1.50654	0.441561	0.588442	0.38712	0.0393838	0.414966	0.518625	0.610248	0.9594	0.631422	0.488261	0.323406	0.0779035	0.148985	0.705725	0.321112	0.388505	0.273545	-0.302071	-0.0991142	0.174453	0.419641	0.0465724	0.0765792	0.326748
280	0.176832	-0.0919229	-0.00933459	0.224089	0.762682	1.06178	0.614199	1.13304	0.769301	-0.0910442	0.389278	0.443288	-0.0771936	2.99769	1.40558	0.616871	0.589438	0.228569	0.174032	0.432924	0.868413	0.857716	1.00614	-0.0580832	1.361	0.435968	0.600793	0.4675	-0.00257684	0.460201	0.593309	0.560058	0.794994	0.618448	0.410811	0.453326	0.096645	0.207526	0.810298	0.377607	0.393876	0.293483	-0.199484	-0.202828	0.146596	0.378149	0.0749623	0.0831073	0.320398
290	0.170133	-0.0410268	-0.058542	0.0466679	0.802858	1.14002	0.601218	1.1184	0.782141	-0.0887772	0.352454	0.347676	-0.0966117	2.85174	1.28786	0.626068	0.508969	0.245054	0.0136581	0.486266	0.811602	0.825155	0.996985	-0.00225826	1.30427	0.44801	0.59775	0.537454	0.0525113	0.527143	0.723787	0.49989	0.64855	0.613494	0.333624	0.578835	0.144372	0.266551	0.952739	0.421131	0.376381	0.289333	-0.096572	-0.277278	0.0881686	0.274994	0.0849273	0.159321	0.294942
300	0.18344	0.0502277	-0.0448672	-0.135999	0.818626	1.1848	0.607	1.09118	0.762354	-0.0494263	0.379376	0.3218	-0.0862319	2.7271	1.20522	0.658405	0.412955	0.282755	-0.0739257	0.545161	0.763949	0.770711	0.965481	0.0038936	1.29599	0.43182	0.538876	0.524888	0.194481	0.598286	0.849467	0.432199	0.564322	0.595162	0.261194	0.619381	0.229216	0.328326	1.09538	0.446653	0.337942	0.273237	-0.0372821	-0.300375	0.0549105	0.150262	0.0813272	0.255273	0.292556
310	0.229555	0.122997	0.0208765	-0.26371	0.792922	1.15719	0.621604	1.03401	0.698856	0.01453	0.423508	0.345445	-0.080409	2.63314	1.20025	0.714558	0.335224	0.315706	-0.0687067	0.581917	0.707764	0.7013	0.883094	-0.046722	1.2617	0.353529	0.416386	0.401051	0.365647	0.65744	0.915486	0.354685	0.55947	0.570882	0.204529	0.54589	0.33155	0.395727	1.19912	0.451531	0.28533	0.265732	-0.0305786	-0.261788	0.09261	0.0451431	0.0666837	0.320033	0.329877
320	0.295042	0.128794	0.0905402	-0.301295	0.728531	1.05957	0.628369	0.938626	0.610367	0.0805445	0.428179	0.379563	-0.0952002	2.55952	1.29264	0.780855	0.300767	0.320662	0.0175547	0.586991	0.645159	0.635197	0.756019	-0.128934	1.1415	0.215595	0.259873	0.206071	0.489045	0.69793	0.904043	0.26874	0.604585	0.564107	0.177562	0.389329	0.413342	0.465455	1.23765	0.427672	0.226108	0.281407	-0.0436111	-0.170286	0.205039	-0.01207	0.0418932	0.331965	0.385383
330	0.340451	0.0597202	0.113421	-0.258036	0.646059	0.928756	0.614975	0.807622	0.529284	0.123266	0.357371	0.391566	-0.126706	2.48187	1.45943	0.827618	0.309893	0.288638	0.145091	0.562405	0.596784	0.583676	0.617439	-0.200669	0.922618	0.055409	0.118507	0.0249061	0.508527	0.7213	0.839981	0.181349	0.636517	0.587768	0.184301	0.215605	0.440006	0.529072	1.20862	0.365914	0.164986	0.321935	-0.0245051	-0.0548606	0.351395	-0.0132988	0.0114093	0.306704	0.415969
340	0.321663	-0.0469764	0.0738479	-0.177327	0.575901	0.812005	0.584218	0.654592	0.480037	0.126811	0.214792	0.3711	-0.16161	2.37733	1.64117	0.821612	0.337056	0.232481	0.261442	0.512978	0.582942	0.541826	0.506141	-0.226132	0.646832	-0.0787158	0.0345191	-0.0661637	0.418407	0.730028	0.771668	0.101809	0.598456	0.626861	0.210758	0.0867229	0.403307	0.581086	1.13286	0.269357	0.104824	0.376785	0.0605386	0.0449673	0.473732	0.0290786	-0.0157949	0.278416	0.38743
350	0.218386	-0.132839	0.0035461	-0.10604	0.545711	0.740925	0.556402	0.502516	0.46603	0.0948414	0.041337	0.329127	-0.190296	2.24153	1.7733	0.745772	0.345742	0.18416	0.323019	0.443154	0.604347	0.494881	0.445137	-0.193867	0.38944	-0.157412	0.0212351	-0.046655	0.264249	0.72175	0.741994	0.035485	0.478834	0.644666	0.229212	0.0310963	0.327636	0.625716	1.04453	0.162784	0.0494484	0.430173	0.200969	0.0971879	0.53468	0.0892386	-0.0309153	0.270926	0.299308
360	0.0493642	-0.154574	-0.0404142	-0.0669999	0.566383	0.71667	0.556819	0.378381	0.468515	0.0503691	-0.108368	0.284713	-0.213649	2.09428	1.82395	0.612324	0.310066	0.178355	0.313293	0.359416	0.63733	0.432653	0.430293	-0.121143	0.218675	-0.186852	0.0575385	0.0394424	0.115275	0.690896	0.766083	-0.0207414	0.320859	0.606943	0.211274	0.0376595	0.254626	0.67496	0.977608	0.0851554	0.00396273	0.470171	0.345102	0.0930733	0.537552	0.137151	-0.031144	0.281913	0.189052
370	-0.135418	-0.107672	-0.0170125	-0.0537637	0.623473	0.712964	0.594413	0.30232	0.457647	0.0236429	-0.19725	0.251314	-0.239633	1.9658	1.80797	0.458277	0.228679	0.229628	0.246945	0.272931	0.64582	0.357654	0.435069	-0.0414721	0.159424	-0.200341	0.102062	0.117045	0.0258199	0.635791	0.826752	-0.0758768	0.192362	0.506092	0.144212	0.0718235	0.217952	0.73713	0.951368	0.0664429	-0.0280175	0.492448	0.431876	0.0497742	0.515684	0.149352	-0.0211305	0.290358	0.10979
380	-0.229998	-0.0623095	0.025447	-0.194292	0.692072	0.650201	0.67751	0.242141	0.450861	0.027286	-0.111714	0.276053	-0.28035	1.91328	1.62649	0.368826	0.0263839	0.385788	0.162789	0.220491	0.573041	0.214363	0.431019	0.0863237	0.220324	-0.211747	0.19789	0.0767824	0.0994814	0.583411	0.865046	-0.146089	0.159737	0.406929	0.114754	0.21958	0.226481	0.771503	0.886483	0.00336008	0.0263852	0.426474	0.438642	0.0429349	0.491799	0.106081	-0.152007	0.30986	0.103565
390	-0.169618	0.0586962	0.00109915	-0.130175	0.711949	0.687411	0.833439	0.166124	0.475121	-0.122215	0.0794533	0.158705	-0.3287	2.09286	1.47825	0.378934	-0.105519	0.735907	0.0367964	0.0952164	0.48897	0.213959	0.350145	0.0212912	0.383402	-0.283261	0.18225	-0.0993047	0.12771	0.548585	1.07096	-0.21732	0.161887	0.209688	0.0786133	0.0930627	0.265206	0.95838	0.861645	0.121569	-0.035551	0.333132	0.432332	-0.0242668	0.707238	0.38621	-0.0991884	0.141029	0.146781
400	-0.155162	-0.0882464	0.256184	0.135534	0.89542	0.694612	0.912067	0.333979	0.176053	-0.0858396	0.368682	0.164703	-0.258034	1.85164	1.3016	0.47642	0.0371733	0.971809	0.0961163	0.0820856	0.354835	0.300529	0.0433355	-0.192119	0.494365	-0.343032	0.114561	-0.269694	0.298934	0.319084	0.892924	-0.0708953	0.746455	0.299557	-0.189224	0.159838	0.207044	0.889832	0.868878	-0.0109156	-0.0255238	0.416816	0.124267	-0.132515	0.709894	0.0308697	-0.260767	-0.139707	0.464386
[truncated: 219 more columns]

## Sheet: Fig 5e
Each row is one trial, projected single trial trajectories sampled every 10 ms as -500:10:400 ms rel move
reachDirection	cis_signal_ 1	cis_signal_ 2	cis_signal_ 3	cis_signal_ 4	cis_signal_ 5	cis_signal_ 6	cis_signal_ 7	cis_signal_ 8	cis_signal_ 9	cis_signal_10	cis_signal_11	cis_signal_12	cis_signal_13	cis_signal_14	cis_signal_15	cis_signal_16	cis_signal_17	cis_signal_18	cis_signal_19	cis_signal_20	cis_signal_21	cis_signal_22	cis_signal_23	cis_signal_24	cis_signal_25	cis_signal_26	cis_signal_27	cis_signal_28	cis_signal_29	cis_signal_30	cis_signal_31	cis_signal_32	cis_signal_33	cis_signal_34	cis_signal_35	cis_signal_36	cis_signal_37	cis_signal_38	cis_signal_39	cis_signal_40	cis_signal_41	cis_signal_42	cis_signal_43	cis_signal_44	cis_signal_45	cis_signal_46	cis_signal_47	cis_signal_48	cis_signal_49
UpRight	-1.05552	-0.96832	-0.796632	-0.537674	-0.217094	0.115593	0.401908	0.597878	0.69917	0.745614	0.800893	0.916999	1.09912	1.28936	1.38975	1.31571	1.04527	0.643837	0.244781	-0.0163927	-0.0637541	0.103893	0.405176	0.706473	0.898742	0.924193	0.786635	0.556734	0.344925	0.255058	0.351609	0.647825	1.08874	1.559	1.92257	2.05723	1.89531	1.464	0.892552	0.372142	0.0822956	0.104363	0.367406	0.681208	0.856478	0.832671	0.746306	0.890353	1.54029
UpRight	0.758693	1.17718	1.54028	1.73771	1.73032	1.54972	1.26231	0.930443	0.593635	0.276958	0.0167761	-0.12342	-0.0784058	0.173681	0.578977	0.998395	1.2472	1.17404	0.730859	0.000150293	-0.820517	-1.46972	-1.73346	-1.53392	-0.92749	-0.0984014	0.708759	1.30188	1.59394	1.59984	1.41396	1.17435	0.991659	0.915696	0.955227	1.07411	1.20937	1.3269	1.41862	1.49105	1.55707	1.61541	1.63022	1.55342	1.38949	1.20973	1.14733	1.3773	2.03498
UpRight		0.945475	0.457117	-0.162102	-0.75636	-1.19935	-1.45082	-1.55797	-1.59973	-1.61924	-1.59484	-1.46295	-1.18081	-0.790158	-0.434028	-0.302412	-0.52475	-1.07936	-1.76759	-2.28185	-2.35839	-1.92866	-1.16673	-0.394354	0.072414	0.0784531	-0.283313	-0.767273	-1.13417	-1.25932	-1.17828	-1.03322	-0.95175	-0.955957	-0.985684	-0.967714	-0.859039	-0.69723	-0.573344	-0.543602	-0.590181	-0.635169	-0.586659	-0.395871	-0.109088	0.153308	0.299578	0.339374	0.406379
UpRight	-1.22169	-0.929482	-0.948823	-1.276	-1.68762	-1.86456	-1.60922	-1.00284	-0.381042	-0.143099	-0.512907	-1.39464	-2.41558	-3.13421	-3.28258	-2.90086	-2.30656	-1.90817	-1.97305	-2.4908	-3.185	-3.65044	-3.58687	-2.97143	-2.04635	-1.19896	-0.766228	-0.859982	-1.33838	-1.92389	-2.35953	-2.50679	-2.37767	-2.07834	-1.70823	-1.32884	-0.975327	-0.667044	-0.414114	-0.209528	-0.02086	0.194842	0.441777	0.667026	0.811729	0.880202	0.989527	1.34969	2.14859
UpRight	-0.319026	-0.424695	-0.350155	-0.0134192	0.558239	1.19943	1.66531	1.75911	1.45385	0.928676	0.478894	0.341103	0.549024	0.922187	1.19519	1.20117	0.990544	0.788668	0.821609	1.15348	1.65819	2.09103	2.239	2.08335	1.7611	1.439	1.214	1.05217	0.825332	0.434497	-0.0801788	-0.554225	-0.785064	-0.629854	-0.103428	0.616175	1.27705	1.66234	1.67407	1.37038	0.924151	0.523732	0.294716	0.283321	0.479082	0.879034	1.53787	2.54224	3.9386
UpRight	-0.563817	-0.644443	-0.727138	-0.778849	-0.779745	-0.734979	-0.676732	-0.651805	-0.696387	-0.813735	-0.96967	-1.10677	-1.17029	-1.13975	-1.03954	-0.936893	-0.918917	-1.03604	-1.25949	-1.48842	-1.59299	-1.47277	-1.14741	-0.77638	-0.542102	-0.553835	-0.772361	-0.999571	-1.00646	-0.70179	-0.20674	0.217975	0.32416	0.0347738	-0.490968	-0.97054	-1.18143	-1.07412	-0.776977	-0.48579	-0.316796	-0.233236	-0.0965569	0.227864	0.799496	1.58722	2.51775	3.53405	4.6106
UpRight		0.293758	0.110513	-0.190341	-0.577922	-0.982752	-1.31756	-1.50143	-1.48543	-1.27323	-0.926862	-0.548513	-0.242522	-0.065563	-0.0105421	-0.0248149	-0.0255262	0.0324363	0.115617	0.137616	0.00535465	-0.336849	-0.85612	-1.39879	-1.77152	-1.83792	-1.56665	-1.08214	-0.625107	-0.421583	-0.580093	-1.04742	-1.63356	-2.10017	-2.2827	-2.16018	-1.84212	-1.50136	-1.27243	-1.15473	-1.0002	-0.588311	0.242056	1.47548	2.88292	4.12072	4.93417	5.33586	5.63311
UpRight	-1.67497	-1.84359	-1.96665	-1.94025	-1.70786	-1.32281	-0.938178	-0.713323	-0.708013	-0.836812	-0.925779	-0.847565	-0.63035	-0.440472	-0.441418	-0.641287	-0.841762	-0.754487	-0.224098	0.623927	1.44224	1.86311	1.72537	1.2042	0.666071	0.403956	0.469547	0.665819	0.706409	0.441663	-0.0147273	-0.376718	-0.380004	0.0690039	0.84194	1.67264	2.30379	2.59143	2.52104	2.17575	1.69808	1.24751	0.970135	0.976893	1.29878	1.8673	2.56123	3.26813	3.94382
UpRight		-0.336298	-0.208039	0.14561	0.710982	1.31774	1.70345	1.6793	1.27686	0.758587	0.456567	0.535696	0.863481	1.10719	0.99286	0.542298	0.106339	0.121027	0.760837	1.76232	2.54087	2.53275	1.55562	-0.0512708	-1.64293	-2.65042	-2.83838	-2.38798	-1.72582	-1.22821	-1.04856	-1.12451	-1.2926	-1.40798	-1.41515	-1.32426	-1.14386	-0.854927	-0.43269	0.124362	0.750587	1.3152	1.68673	1.81064	1.75548	1.70739	1.90201	2.49431	3.4646
UpRight	-0.540457	-0.522444	-0.403017	-0.171101	0.125879	0.389203	0.500272	0.365301	-0.0440998	-0.674077	-1.39997	-2.06104	-2.50121	-2.61179	-2.35859	-1.79364	-1.0509	-0.307128	0.265882	0.539897	0.466832	0.105636	-0.407382	-0.90942	-1.23502	-1.28527	-1.06646	-0.662977	-0.203293	0.182727	0.414935	0.494402	0.477049	0.433554	0.422369	0.45816	0.505641	0.511248	0.423424	0.211836	-0.101699	-0.426919	-0.624602	-0.548094	-0.0961881	0.721719	1.76838	2.83283	3.72749
UpRight	-2.97883	-3.17929	-2.90417	-2.36316	-1.92738	-1.88027	-2.23384	-2.72721	-3.00988	-2.88418	-2.4322	-1.94181	-1.71081	-1.87288	-2.33711	-2.8823	-3.30089	-3.49193	-3.47318	-3.32294	-3.10413	-2.85768	-2.62886	-2.46692	-2.41877	-2.5018	-2.67027	-2.82861	-2.89145	-2.8336	-2.69474	-2.56322	-2.5266	-2.61285	-2.77325	-2.90436	-2.89835	-2.68803	-2.29002	-1.80405	-1.36216	-1.065	-0.928267	-0.857187	-0.680603	-0.229521	0.578591	1.70178	2.97784
UpRight	0.223724	0.2047	0.125799	-0.0152555	-0.19238	-0.370051	-0.528005	-0.673149	-0.826829	-0.994795	-1.1455	-1.21622	-1.15761	-0.97752	-0.738427	-0.525968	-0.398141	-0.351352	-0.344173	-0.356132	-0.409828	-0.523133	-0.666224	-0.741191	-0.599979	-0.176033	0.419684	0.937589	1.12179	0.874157	0.342067	-0.153439	-0.329338	-0.126554	0.268426	0.551917	0.51697	0.206609	-0.121119	-0.174843	0.179364	0.83603	1.51232	1.92604	1.98422	1.83162	1.7651	2.07599	2.8893
UpRight	1.70014	1.90151	1.70871	1.12156	0.386111	-0.182632	-0.434244	-0.490171	-0.628699	-1.02295	-1.55032	-1.84906	-1.6184	-0.908421	-0.14883	0.133846	-0.278326	-1.08707	-1.67409	-1.56328	-0.778721	0.193348	0.77985	0.762658	0.448667	0.356032	0.738217	1.35752	1.66542	1.27399	0.330897	-0.539683	-0.715292	-0.0717762	0.912603	1.50597	1.28548	0.480128	-0.216835	-0.18494	0.650766	1.76306	2.40469	2.14899	1.20214	0.246919	-0.0146239	0.719587	2.22723
UpRight		0.143155	0.354372	0.373626	0.0235871	-0.695834	-1.56959	-2.27383	-2.55649	-2.36802	-1.8613	-1.27543	-0.789237	-0.443998	-0.198791	-0.0358062	-0.000368444	-0.169663	-0.560455	-1.05436	-1.44115	-1.56027	-1.41215	-1.14408	-0.962456	-0.995609	-1.17785	-1.32315	-1.26376	-0.948051	-0.464219	0.0282314	0.409561	0.661498	0.822937	0.924126	0.975778	0.985998	1.00697	1.14518	1.49286	2.03703	2.63302	3.0856	3.27168	3.23243	3.16181	3.29647	3.77553
UpRight	1.48762	0.717304	0.360062	0.439992	0.6453	0.561959	0.0216379	-0.721996	-1.15793	-0.904557	-0.0260721	0.977916	1.50328	1.2761	0.562875	-0.0279772	0.0177803	0.775343	1.83166	2.56631	2.5703	1.90921	1.02598	0.426796	0.397372	0.837354	1.36658	1.61573	1.43854	0.962875	0.480768	0.241894	0.268269	0.347675	0.215834	-0.23839	-0.839652	-1.18886	-0.924306	0.000482003	1.2266	2.17147	2.38566	1.86295	1.09333	0.789504	1.46461	3.14236	5.34418
UpRight	0.192401	-0.345903	-1.0114	-1.62078	-2.03837	-2.23124	-2.25046	-2.16309	-2.00658	-1.80522	-1.61928	-1.56218	-1.74057	-2.14072	-2.56588	-2.68816	-2.24762	-1.25701	-0.0445459	0.896008	1.16805	0.699796	-0.212443	-1.11662	-1.68421	-1.84147	-1.75705	-1.66544	-1.66226	-1.6613	-1.50448	-1.10943	-0.542249	0.0133175	0.371926	0.4582	0.306227	-0.00572073	-0.395843	-0.795273	-1.127	-1.28033	-1.12396	-0.580204	0.315867	1.43666	2.61642	3.7247	4.72136
UpRight		0.0157382	0.0243903	0.0203362	0.00628329	0.00121033	0.0282301	0.0808182	0.100806	-0.00208229	-0.292041	-0.748556	-1.25113	-1.62963	-1.76827	-1.68692	-1.50657	-1.36749	-1.32487	-1.28838	-1.08859	-0.62911	0.0125656	0.618273	0.930918	0.79925	0.293827	-0.362818	-0.935894	-1.28291	-1.39356	-1.34107	-1.1849	-0.913688	-0.492714	0.0609749	0.659419	1.15515	1.41367	1.41309	1.25073	1.08799	1.08389	1.34624	1.90793	2.73982	3.77879	4.92266	6.03531
UpRight	1.65742	0.666184	-0.48422	-1.40501	-1.82639	-1.72245	-1.29242	-0.80827	-0.452735	-0.269299	-0.227293	-0.313312	-0.553412	-0.964553	-1.47567	-1.88613	-1.98363	-1.69389	-1.14414	-0.609934	-0.35987	-0.486149	-0.842841	-1.16783	-1.25878	-1.04915	-0.636135	-0.189381	0.191302	0.501172	0.773623	1.02061	1.21206	1.28518	1.20418	1.01834	0.827251	0.725424	0.773001	0.979314	1.31632	1.7543	2.28476	2.90225	3.5808	4.26924	4.89661	5.39988	5.76419
UpRight		0.107612	-0.987158	-2.03268	-2.52938	-2.2742	-1.50118	-0.716522	-0.354296	-0.505961	-0.90935	-1.18217	-1.11513	-0.798384	-0.504222	-0.444793	-0.596093	-0.750016	-0.721226	-0.515332	-0.338282	-0.441855	-0.916205	-1.59178	-2.16151	-2.38985	-2.23108	-1.84317	-1.46063	-1.22738	-1.1458	-1.14196	-1.16224	-1.22263	-1.39483	-1.72954	-2.18393	-2.62769	-2.89955	-2.88472	-2.55352	-1.9648	-1.23156	-0.468852	0.250089	0.912327	1.56141	2.26686	3.08076
UpRight		-4.23527	-3.79828	-3.3341	-3.03059	-2.98938	-3.17001	-3.38665	-3.41017	-3.11283	-2.54132	-1.89376	-1.42669	-1.32714	-1.61238	-2.13128	-2.65197	-2.95873	-2.9543	-2.70769	-2.40201	-2.24403	-2.37012	-2.77058	-3.29689	-3.74401	-3.94479	-3.83746	-3.48752	-3.03011	-2.57681	-2.17199	-1.80354	-1.44185	-1.1071	-0.901266	-0.966436	-1.39125	-2.13041	-2.97882	-3.60994	-3.70812	-3.12729	-1.98615	-0.661405	0.355334	0.695078	0.319024	-0.436118
UpRight	-1.75657	-1.946	-1.93136	-1.68044	-1.24148	-0.716036	-0.216591	0.174997	0.42564	0.542855	0.559937	0.52075	0.46332	0.414989	0.384887	0.35584	0.296191	0.182034	0.0100969	-0.189254	-0.340385	-0.362653	-0.21887	0.0895745	0.49414	0.863864	1.07189	1.0376	0.742355	0.237921	-0.359566	-0.922362	-1.35424	-1.6016	-1.66343	-1.57904	-1.39196	-1.12655	-0.791401	-0.388279	0.0748786	0.562889	1.02001	1.40901	1.73352	2.04671	2.44486	3.00998	3.76424
UpRight	4.42917	3.97036	3.17999	2.15826	1.1376	0.404856	0.127114	0.241726	0.48823	0.554722	0.275433	-0.241501	-0.66538	-0.657164	-0.087527	0.89545	1.9331	2.67222	2.98392	3.00126	2.99313	3.18153	3.61016	4.11565	4.44979	4.48585	4.27969	4.03288	3.99347	4.26751	4.72297	5.06073	4.9924	4.41419	3.50014	2.63829	2.18737	2.25937	2.66386	3.01441	2.9712	2.46235	1.72932	1.16563	1.08588	1.57946	2.50237	3.60083	4.65174
UpRight	0.582069	0.796718	0.949275	0.95712	0.757755	0.335994	-0.262212	-0.931032	-1.51972	-1.87175	-1.88354	-1.54508	-0.952769	-0.271076	0.329285	0.731371	0.909739	0.910162	0.790557	0.582235	0.301188	-0.0389123	-0.40244	-0.699331	-0.840533	-0.795369	-0.592452	-0.306951	-0.0239055	0.210467	0.405389	0.574876	0.690945	0.685143	0.468137	-0.0118932	-0.703553	-1.45466	-2.06349	-2.34996	-2.22245	-1.71028	-0.937436	-0.0514657	0.839875	1.69943	2.55087	3.43226	4.33973
UpRight		-1.74625	-1.76683	-1.87338	-2.037	-2.13946	-2.04545	-1.70335	-1.22971	-0.897137	-0.994166	-1.63692	-2.662	-3.68143	-4.26085	-4.14602	-3.39089	-2.31244	-1.32091	-0.704526	-0.501883	-0.541407	-0.593716	-0.52883	-0.421897	-0.508978	-0.986979	-1.84005	-2.78337	-3.36661	-3.23174	-2.36604	-1.1558	-0.179553	0.116344	-0.326988	-1.15517	-1.86266	-2.13754	-2.0367	-1.88557	-1.99244	-2.38047	-2.74534	-2.68026	-1.9682	-0.712492	0.757133	2.12212
UpRight	1.37219	0.829959	0.740724	1.00084	1.31234	1.38988	1.15389	0.762597	0.485574	0.518245	0.85658	1.30883	1.63319	1.69861	1.53696	1.2996	1.16001	1.20248	1.38031	1.56421	1.63213	1.52001	1.24443	0.919041	0.669822	0.573318	0.665667	0.926972	1.29422	1.70163	2.10043	2.43553	2.64059	2.66785	2.48587	2.1006	1.5918	1.07388	0.642615	0.345873	0.177572	0.0958275	0.0724414	0.143068	0.386087	0.868416	1.61662	2.56213	3.55621
UpLeft	-1.3857	-1.47668	-1.63576	-1.75579	-1.69329	-1.34814	-0.727196	0.0531218	0.81547	1.39145	1.67641	1.64685	1.34433	0.853938	0.301195	-0.162014	-0.392403	-0.30717	0.0611615	0.558383	0.979762	1.16441	1.0656	0.77934	0.45929	0.203227	0.00433607	-0.226208	-0.581489	-1.06581	-1.55283	-1.8526	-1.82122	-1.43013	-0.793055	-0.115016	0.406717	0.663491	0.659534	0.487775	0.278419	0.132376	0.0849229	0.116382	0.18033	0.24393	0.340298	0.54634	0.948266
UpLeft	-0.0641945	0.318114	0.425208	0.142389	-0.448657	-1.09306	-1.49013	-1.45406	-1.01499	-0.404815	0.0675509	0.186823	-0.0432385	-0.401789	-0.582356	-0.384464	0.145914	0.734849	1.04633	0.891214	0.355342	-0.237948	-0.535297	-0.380249	0.135205	0.729183	1.10661	1.15347	0.963646	0.719612	0.551679	0.472416	0.386961	0.192316	-0.103234	-0.388959	-0.536448	-0.481312	-0.288497	-0.122164	-0.131637	-0.331998	-0.57705	-0.628169	-0.283159	0.482716	1.47518	2.38094	2.94882
UpLeft	-3.27554	-3.35437	-3.2216	-2.73816	-1.91662	-0.963598	-0.18914	0.138438	-0.0797226	-0.717785	-1.48906	-2.09196	-2.34685	-2.25542	-1.97461	-1.7289	-1.6825	-1.87873	-2.24506	-2.64745	-2.97963	-3.21201	-3.35576	-3.41838	-3.37647	-3.16666	-2.76023	-2.23759	-1.76841	-1.51542	-1.53199	-1.70936	-1.82043	-1.67933	-1.27829	-0.783952	-0.421611	-0.322063	-0.428285	-0.550732	-0.530456	-0.360266	-0.177863	-0.143321	-0.288428	-0.458304	-0.395334	0.104526	1.05181
UpLeft	3.34818	2.77858	2.08322	1.43418	0.936933	0.583826	0.287494	-0.0145925	-0.288647	-0.432287	-0.355842	-0.0657504	0.304998	0.565751	0.587898	0.376671	0.0551464	-0.214521	-0.327944	-0.304657	-0.26471	-0.336056	-0.559665	-0.872316	-1.15124	-1.26555	-1.19491	-1.05575	-1.01872	-1.21348	-1.6376	-2.13386	-2.48156	-2.55037	-2.39294	-2.21369	-2.24648	-2.59015	-3.12073	-3.57515	-3.72552	-3.52691	-3.1408	-2.82387	-2.75648	-2.92858	-3.15314	-3.17488	-2.79044
UpLeft		-0.0821088	-0.59459	-1.11311	-1.43724	-1.49941	-1.41132	-1.36597	-1.47573	-1.67892	-1.78489	-1.62052	-1.17621	-0.63776	-0.265688	-0.225362	-0.482075	-0.846561	-1.12482	-1.24332	-1.27474	-1.35754	-1.56317	-1.80987	-1.93129	-1.8116	-1.4537	-1.02039	-0.758239	-0.836481	-1.25736	-1.86408	-2.41885	-2.71338	-2.67965	-2.41749	-2.12604	-2.01045	-2.18346	-2.58954	-3.02913	-3.25616	-3.09388	-2.5105	-1.62795	-0.650224	0.247644	1.01101	1.71494
UpLeft	-2.19515	-1.33019	-0.54259	-0.0991912	-0.151341	-0.643147	-1.32571	-1.87091	-2.04827	-1.85295	-1.48941	-1.22986	-1.24333	-1.48529	-1.72506	-1.70342	-1.29785	-0.590931	0.168578	0.69881	0.843607	0.627399	0.206834	-0.198908	-0.423442	-0.429963	-0.295555	-0.155022	-0.143265	-0.328647	-0.657501	-0.983406	-1.13895	-1.00105	-0.561157	0.0562024	0.662427	1.09863	1.31103	1.37399	1.44237	1.65501	2.05463	2.57693	3.09183	3.47912	3.70888	3.86362	4.09568
UpLeft	-1.37055	-2.27579	-2.4726	-1.83106	-0.741895	0.121615	0.245928	-0.382366	-1.27429	-1.77329	-1.4932	-0.559334	0.492016	1.06607	0.873575	0.0670628	-0.90072	-1.56021	-1.67684	-1.34158	-0.866284	-0.571089	-0.645654	-1.09876	-1.74032	-2.3121	-2.60909	-2.53067	-2.11255	-1.5093	-0.914203	-0.468919	-0.243957	-0.242189	-0.399069	-0.622046	-0.814207	-0.87783	-0.74982	-0.447376	-0.065393	0.276422	0.50525	0.647054	0.816805	1.13955	1.66944	2.40163	3.32366
UpLeft		-1.30676	-1.3704	-1.3638	-1.22158	-0.934295	-0.566731	-0.226518	-0.0109987	0.0396376	-0.039107	-0.16486	-0.266611	-0.329732	-0.410552	-0.612071	-0.995903	-1.53223	-2.09459	-2.49105	-2.54605	-2.20192	-1.55608	-0.804272	-0.170302	0.176891	0.211775	0.0183716	-0.283959	-0.57986	-0.794619	-0.905087	-0.910622	-0.799517	-0.573783	-0.276515	0.0261814	0.245076	0.301623	0.192225	0.00959357	-0.0803203	0.106297	0.696006	1.69065	2.95724	4.29013	5.48666	6.41864
UpLeft		1.6275	0.933804	0.422578	0.428216	0.956589	1.64823	1.9941	1.68719	0.850329	-0.0412413	-0.483409	-0.277471	0.362031	0.981734	1.21766	1.04616	0.746885	0.660167	0.948475	1.49409	1.99764	2.21063	2.1268	1.94961	1.92877	2.22823	2.78754	3.35506	3.66118	3.56244	3.1093	2.5174	2.04352	1.81612	1.76482	1.70785	1.48219	1.07724	0.673472	0.503821	0.66744	1.0539	1.42834	1.62406	1.70562	1.95922	2.69256	3.99973
UpLeft	-1.93199	-1.6915	-1.22902	-0.577008	0.119873	0.638966	0.784051	0.485362	-0.159645	-0.925853	-1.56934	-1.9368	-2.00665	-1.84244	-1.52168	-1.09963	-0.620177	-0.169353	0.113285	0.0976874	-0.249968	-0.810911	-1.33398	-1.57819	-1.4585	-1.06002	-0.577686	-0.192471	0.0430378	0.194187	0.335528	0.464249	0.513437	0.419712	0.203248	0.000719014	-0.0428632	0.0923838	0.282769	0.334173	0.122793	-0.291786	-0.693679	-0.8679	-0.741003	-0.388068	0.0636204	0.567706	1.22396
UpLeft	-0.190161	-0.636385	-0.81988	-0.81187	-0.789464	-0.89332	-1.11965	-1.32689	-1.34093	-1.08682	-0.65744	-0.258228	-0.0779387	-0.169203	-0.426455	-0.657874	-0.696972	-0.495312	-0.140623	0.207761	0.418621	0.435839	0.275521	0.024969	-0.245556	-0.530944	-0.848253	-1.20412	-1.56407	-1.83315	-1.88535	-1.65987	-1.22505	-0.746339	-0.443037	-0.485596	-0.89197	-1.51274	-2.09622	-2.39755	-2.28264	-1.78702	-1.08821	-0.400825	0.135163	0.518809	0.873682	1.36202	2.08881
UpLeft	-0.0785102	-0.485034	-0.891468	-1.11097	-1.04953	-0.762351	-0.420112	-0.205679	-0.207109	-0.3775	-0.583656	-0.700153	-0.683944	-0.588395	-0.514047	-0.520799	-0.585692	-0.617801	-0.503208	-0.176357	0.320944	0.848149	1.2417	1.36896	1.17458	0.73096	0.177193	-0.354153	-0.763392	-1.01045	-1.11223	-1.09821	-0.967029	-0.707176	-0.327306	0.14622	0.637438	1.03156	1.23992	1.234	1.05681	0.816325	0.653108	0.685832	0.977069	1.53408	2.31715	3.25941	4.29345
UpLeft	-3.89439	-3.81544	-3.58817	-3.17672	-2.59857	-1.94425	-1.37224	-1.04836	-1.07255	-1.43651	-2.02536	-2.64856	-3.11405	-3.31019	-3.21401	-2.88434	-2.42423	-1.92391	-1.44339	-1.02051	-0.670663	-0.410095	-0.274651	-0.282227	-0.424463	-0.66854	-0.943515	-1.14504	-1.17938	-1.00447	-0.643804	-0.21003	0.114867	0.176173	-0.087561	-0.617786	-1.25173	-1.79766	-2.13424	-2.25526	-2.23188	-2.143	-2.01025	-1.77255	-1.34297	-0.681893	0.173967	1.14271	2.15732
UpLeft		1.88498	1.5342	1.09267	0.707055	0.515929	0.580489	0.839666	1.13483	1.28717	1.17587	0.789019	0.233876	-0.292766	-0.593762	-0.561941	-0.227028	0.215412	0.466266	0.288774	-0.352173	-1.24776	-2.01083	-2.23794	-1.75315	-0.72596	0.436638	1.27212	1.49891	1.17847	0.645109	0.286233	0.319409	0.681296	1.07173	1.15636	0.807434	0.192261	-0.30423	-0.282686	0.418901	1.6009	2.79852	3.53954	3.61587	3.22907	2.91917	3.26815	4.57762
UpLeft		-2.00402	-2.01367	-2.07242	-2.18164	-2.30299	-2.37341	-2.33423	-2.17278	-1.93938	-1.71443	-1.55568	-1.46047	-1.36453	-1.18291	-0.876124	-0.476113	-0.0730854	0.224291	0.354606	0.336657	0.237601	0.130525	0.0822803	0.115947	0.201712	0.30848	0.398807	0.426715	0.36658	0.226738	0.0438742	-0.121003	-0.190181	-0.118044	0.0746892	0.322853	0.531487	0.61031	0.5252	0.317307	0.0849163	-0.0481086	0.0355316	0.402147	1.04885	1.93019	2.97825	4.12179
UpLeft		2.32874	1.54984	0.629691	-0.133856	-0.527269	-0.527488	-0.299139	-0.0752413	-0.0165592	-0.152152	-0.409572	-0.688992	-0.920472	-1.07289	-1.12359	-1.03575	-0.803678	-0.496623	-0.249867	-0.206591	-0.426189	-0.819795	-1.17677	-1.30753	-1.16916	-0.859005	-0.558604	-0.405097	-0.383348	-0.374067	-0.277718	-0.102943	0.039089	0.0193516	-0.192539	-0.477425	-0.660395	-0.636745	-0.42882	-0.158811	0.0519591	0.176173	0.282546	0.445627	0.664041	0.867064	1.00151	1.12972
UpLeft		-3.30513	-2.89017	-2.49946	-2.3175	-2.40093	-2.65423	-2.87554	-2.89068	-2.67489	-2.35501	-2.10821	-2.04554	-2.1545	-2.32291	-2.44208	-2.48641	-2.5108	-2.60109	-2.78645	-2.99513	-3.10966	-3.0472	-2.79051	-2.41996	-2.08926	-1.92575	-1.99591	-2.30182	-2.77415	-3.29609	-3.75655	-4.07849	-4.21409	-4.17232	-4.02034	-3.83271	-3.66877	-3.55687	-3.4782	-3.37724	-3.19073	-2.86659	-2.35919	-1.63439	-0.673461	0.533652	1.96988	3.57676
UpLeft	2.42095	2.66887	2.68947	2.39819	1.8506	1.18744	0.540082	-0.0281288	-0.515575	-0.919761	-1.17554	-1.16316	-0.805979	-0.164478	0.556954	1.08454	1.2161	0.941927	0.430339	-0.0970931	-0.490333	-0.711964	-0.826544	-0.916189	-0.961544	-0.884754	-0.629773	-0.20236	0.295317	0.700772	0.888909	0.847821	0.66183	0.464928	0.409576	0.588169	0.9986	1.57619	2.18248	2.63546	2.77869	2.55527	2.04821	1.47692	1.14422	1.30388	2.04703	3.28777	4.80793
UpLeft	-0.0027976	0.518656	0.66033	0.325741	-0.308409	-0.8902	-1.11214	-0.888804	-0.375248	0.162287	0.521726	0.666841	0.672784	0.600235	0.431239	0.0936937	-0.440129	-1.06001	-1.54149	-1.68532	-1.44622	-0.945226	-0.399857	0.0101005	0.27188	0.497198	0.79391	1.17526	1.5143	1.59265	1.23322	0.429443	-0.636404	-1.65343	-2.27288	-2.25242	-1.55385	-0.336503	1.08933	2.37146	3.24224	3.61061	3.57187	3.35574	3.24881	3.47689	4.11935	5.10295	6.21892
UpLeft	-0.583059	-0.826725	-1.17788	-1.51717	-1.6793	-1.53537	-1.07777	-0.448748	0.122467	0.442033	0.447461	0.210845	-0.125126	-0.447382	-0.739865	-1.05554	-1.44277	-1.88187	-2.28117	-2.53765	-2.61092	-2.54997	-2.46112	-2.44171	-2.49243	-2.53518	-2.48431	-2.29664	-2.01586	-1.76531	-1.67174	-1.77563	-2.01915	-2.27943	-2.41673	-2.36344	-2.16566	-1.95871	-1.90053	-2.08856	-2.4963	-2.96013	-3.24191	-3.1407	-2.60512	-1.77497	-0.924366	-0.320355	-0.0711408
UpLeft	0.115719	0.112536	0.0643509	-0.0610348	-0.280604	-0.587563	-0.958525	-1.36406	-1.7716	-2.13676	-2.39388	-2.46741	-2.3136	-1.96695	-1.56012	-1.27098	-1.24169	-1.50102	-1.93381	-2.34381	-2.57511	-2.59448	-2.4778	-2.35804	-2.34244	-2.42758	-2.54663	-2.6423	-2.69619	-2.72548	-2.73972	-2.68668	-2.44992	-1.93875	-1.17976	-0.327379	0.372066	0.690124	0.551796	0.0705201	-0.505145	-0.897697	-0.905844	-0.474998	0.303133	1.25613	2.20617	3.03368	3.72171
UpLeft	-1.82861	-0.971265	-0.0720633	0.516703	0.632926	0.400541	0.140856	0.143772	0.472126	0.944639	1.28472	1.31295	1.04869	0.645732	0.242059	-0.132545	-0.519485	-0.927961	-1.24826	-1.29842	-0.990218	-0.444662	0.0697438	0.3009	0.18903	-0.0616248	-0.1529	0.0634371	0.482204	0.828512	0.865283	0.575236	0.170488	-0.103677	-0.170008	-0.143854	-0.189086	-0.331101	-0.37383	-0.0681308	0.634594	1.46945	2.00828	1.98213	1.54244	1.23117	1.63781	2.98905	4.97982
UpLeft	0.0139716	0.142801	0.152622	0.0595918	-0.0710509	-0.168348	-0.192021	-0.130284	0.0278633	0.299639	0.669753	1.04017	1.2211	1.00937	0.333826	-0.64181	-1.55383	-2.02639	-1.91012	-1.39291	-0.879163	-0.737775	-1.06449	-1.60029	-1.93295	-1.79554	-1.23289	-0.56529	-0.16951	-0.222469	-0.592161	-0.967793	-1.09287	-0.912344	-0.602968	-0.436234	-0.571102	-0.954749	-1.363	-1.54354	-1.37509	-0.95039	-0.516369	-0.298927	-0.344179	-0.460942	-0.300078	0.425896	1.75074
UpLeft	-0.732766	-0.477832	-0.25131	-0.170129	-0.264406	-0.459384	-0.622068	-0.65171	-0.549263	-0.405176	-0.315641	-0.300961	-0.291154	-0.182941	0.0610717	0.351477	0.504197	0.337965	-0.216625	-1.06844	-2.01001	-2.80825	-3.27891	-3.34898	-3.06963	-2.5672	-2.01985	-1.61834	-1.49342	-1.66398	-2.0262	-2.38549	-2.53389	-2.36775	-1.95252	-1.48453	-1.19662	-1.23757	-1.57787	-2.0288	-2.3449	-2.3472	-2.00392	-1.43818	-0.849189	-0.388806	-0.0831971	0.176388	0.579455
UpLeft	-2.63459	-1.30166	0.0973662	0.971885	0.980775	0.225967	-0.813497	-1.57952	-1.76698	-1.45984	-1.01354	-0.795832	-0.96128	-1.37609	-1.74093	-1.80737	-1.51141	-0.997385	-0.515696	-0.269021	-0.320421	-0.584245	-0.872372	-1.01158	-0.945727	-0.736234	-0.534038	-0.498843	-0.684265	-0.983433	-1.18113	-1.06965	-0.567184	0.189103	0.871568	1.12034	0.728588	-0.242967	-1.47785	-2.56312	-3.18958	-3.282	-2.98598	-2.54184	-2.12401	-1.73863	-1.25682	-0.527521	0.517181
DownLeft	-0.0342241	0.715591	1.46043	1.85838	1.74517	1.22855	0.605158	0.159887	0.00199283	0.0476482	0.137034	0.181259	0.222799	0.347377	0.550918	0.704336	0.627792	0.241411	-0.325074	-0.782852	-0.874089	-0.551394	-0.0126528	0.403113	0.416411	-0.000654595	-0.633484	-1.16735	-1.353	-1.13342	-0.656601	-0.168411	0.131101	0.158702	-0.0375229	-0.290772	-0.402396	-0.223154	0.302634	1.09445	1.95815	2.67243	3.09453	3.22469	3.20309	3.23687	3.47323	3.917	4.45563
DownLeft		-1.40429	-1.39184	-1.16815	-0.698362	-0.124321	0.264954	0.200462	-0.383789	-1.2824	-2.11636	-2.54646	-2.46848	-2.05567	-1.60786	-1.34029	-1.25985	-1.20116	-0.996302	-0.631106	-0.263431	-0.108613	-0.282463	-0.715309	-1.21689	-1.61617	-1.82578	-1.8529	-1.73991	-1.48796	-1.07947	-0.565883	-0.104953	0.10941	-0.0459392	-0.531576	-1.1311	-1.60208	-1.8435	-1.92595	-2.0131	-2.2046	-2.42919	-2.48318	-2.19055	-1.55523	-0.77977	-0.140586	0.1918
DownLeft		0.840041	0.512474	0.132039	-0.229556	-0.576218	-0.973522	-1.46091	-1.95168	-2.21973	-2.01276	-1.22646	-0.0233305	1.20371	2.00589	2.1035	1.53227	0.599422	-0.295812	-0.856132	-1.00771	-0.88985	-0.725311	-0.661968	-0.710208	-0.77391	-0.712232	-0.472259	-0.14258	0.117139	0.178143	0.0281412	-0.206709	-0.343159	-0.30637	-0.209142	-0.253914	-0.575802	-1.08675	-1.47508	-1.3998	-0.742994	0.275167	1.22617	1.7542	1.81564	1.70664	1.82923	2.39114
DownLeft	1.23734	1.06725	0.923072	0.777731	0.592351	0.362309	0.146695	0.0438586	0.129926	0.403089	0.770898	1.07986	1.18616	1.03405	0.665123	0.191682	-0.252138	-0.565974	-0.710108	-0.696838	-0.566762	-0.378353	-0.192895	-0.0365744	0.0939187	0.223742	0.398805	0.636853	0.888691	1.05736	1.059	0.866966	0.541932	0.238396	0.101625	0.181619	0.441113	0.777851	1.09422	1.35508	1.5838	1.8037	1.99039	2.07826	2.00655	1.7811	1.50745	1.34351	1.42139
DownLeft	-0.628389	-0.325386	-0.0279219	0.118777	0.0372008	-0.231006	-0.543014	-0.735569	-0.71583	-0.509185	-0.245569	-0.0879935	-0.133376	-0.366508	-0.674684	-0.892785	-0.893556	-0.651031	-0.236092	0.232965	0.645132	0.942917	1.14181	1.2749	1.34226	1.34306	1.28299	1.19914	1.18567	1.33983	1.67243	2.07515	2.37143	2.38514	2.03595	1.43225	0.808639	0.414853	0.420348	0.842929	1.55835	2.37558	3.12118	3.67948	4.00491	4.13135	4.14442	4.15931	4.29791
DownLeft	1.55012	1.75307	1.85956	1.74313	1.3897	0.91908	0.50313	0.25265	0.156552	0.109207	0.00811391	-0.152269	-0.269933	-0.224904	0.00828268	0.324709	0.528552	0.456124	0.0993434	-0.374776	-0.714975	-0.725049	-0.373718	0.173505	0.640454	0.825274	0.701553	0.431284	0.287658	0.472513	0.968949	1.5426	1.88554	1.79359	1.30095	0.689153	0.30253	0.338604	0.742386	1.24355	1.53893	1.49286	1.2192	0.994676	1.07543	1.54212	2.24724	2.90726	3.27752
DownLeft		-1.7402	-2.16896	-2.6366	-2.94611	-2.96088	-2.6962	-2.30664	-1.99976	-1.92355	-2.08004	-2.31914	-2.4236	-2.23888	-1.74819	-1.0859	-0.483119	-0.152483	-0.196629	-0.563536	-1.06232	-1.44879	-1.53922	-1.29448	-0.856197	-0.492141	-0.430415	-0.730049	-1.23898	-1.6599	-1.7342	-1.42712	-0.959892	-0.655806	-0.736469	-1.17648	-1.70407	-2.01519	-2.00299	-1.8414	-1.84924	-2.24438	-2.95272	-3.61529	-3.81327	-3.34163	-2.32577	-1.13315	-0.134877
DownLeft	-1.33403	-1.00579	-0.662185	-0.348118	-0.078705	0.153922	0.345616	0.453978	0.413898	0.178287	-0.2455	-0.784401	-1.33025	-1.79154	-2.12588	-2.33001	-2.41518	-2.3837	-2.22956	-1.97208	-1.67536	-1.41792	-1.25734	-1.20324	-1.19097	-1.1467	-1.05991	-0.979398	-0.973951	-1.07891	-1.25041	-1.37084	-1.34392	-1.17278	-0.928214	-0.70879	-0.571695	-0.471832	-0.309658	-0.0201872	0.367448	0.738617	0.961477	0.979137	0.867679	0.788768	0.897161	1.26531	1.85883
DownLeft	-1.5213	-2.00265	-1.88189	-1.21855	-0.336487	0.355926	0.589772	0.363422	-0.0934512	-0.472802	-0.558371	-0.326276	0.0752341	0.456511	0.699847	0.815975	0.917923	1.12327	1.45327	1.80505	2.01636	1.96642	1.663	1.29	1.10419	1.28808	1.86572	2.6772	3.45049	3.94796	4.09069	3.95828	3.71095	3.51305	3.41874	3.34874	3.17846	2.82828	2.32542	1.8186	1.5194	1.58601	2.03196	2.71745	3.38804	3.77969	3.7651	3.40765	2.93993
DownLeft	1.25786	1.52899	1.65658	1.49086	1.06514	0.60594	0.390381	0.555213	0.995395	1.42494	1.5676	1.34562	0.92605	0.597303	0.567443	0.835199	1.19504	1.38283	1.25559	0.869471	0.41998	0.103568	-0.00558409	-0.00894767	-0.11362	-0.455033	-1.00242	-1.5507	-1.80811	-1.58084	-0.916133	-0.0914605	0.544542	0.76514	0.596333	0.31233	0.218766	0.433505	0.812019	1.04742	0.90518	0.41281	-0.140002	-0.393557	-0.155782	0.491462	1.25756	1.84755	2.16269
DownLeft	-2.96522	-2.86748	-2.67177	-2.36683	-1.97385	-1.54636	-1.13524	-0.765183	-0.431229	-0.105383	0.233556	0.566062	0.826609	0.936006	0.836845	0.517575	0.0294468	-0.537122	-1.07803	-1.48259	-1.65335	-1.52901	-1.0964	-0.428249	0.306874	0.922675	1.28873	1.38191	1.31202	1.25128	1.30709	1.45454	1.57897	1.54943	1.30644	0.917622	0.512539	0.182871	-0.0619334	-0.265425	-0.455752	-0.594989	-0.598312	-0.417772	-0.102935	0.231874	0.499425	0.732721	1.09359
DownLeft	1.06758	1.67714	2.31528	2.67252	2.52531	1.8572	0.873321	-0.092003	-0.725877	-0.869934	-0.566885	-0.0109262	0.559365	0.96678	1.14637	1.14402	1.03761	0.87253	0.664847	0.445566	0.304931	0.392926	0.84693	1.65111	2.56599	3.25156	3.42163	3.01388	2.26216	1.54481	1.13378	1.03931	1.04474	0.868053	0.37235	-0.311185	-0.904381	-1.18616	-1.12032	-0.86868	-0.640819	-0.519083	-0.392854	-0.045862	0.673634	1.72899	2.87895	3.80022	4.28345
DownLeft	2.3468	2.19052	1.98836	1.70377	1.32117	0.888224	0.521147	0.347023	0.428524	0.71656	1.05995	1.26847	1.20984	0.888478	0.433812	0.0355389	-0.144922	-0.0656472	0.169357	0.373689	0.392805	0.183865	-0.164971	-0.456241	-0.539834	-0.418281	-0.218287	-0.104514	-0.155777	-0.289024	-0.317356	-0.124665	0.214153	0.48885	0.482259	0.145536	-0.321886	-0.614193	-0.535766	-0.13362	0.346662	0.647714	0.694377	0.644986	0.742439	1.10874	1.6716	2.23734	2.68775
DownLeft	-1.55168	-1.20679	-0.900829	-0.67934	-0.510051	-0.308291	-0.0123934	0.351671	0.6671	0.775032	0.553297	-0.0124696	-0.818507	-1.68687	-2.4155	-2.83031	-2.82791	-2.39594	-1.62216	-0.698518	0.119788	0.611547	0.670339	0.34019	-0.182461	-0.665438	-0.963221	-1.05247	-0.993201	-0.852397	-0.632232	-0.262554	0.299385	0.980811	1.62124	2.04632	2.17613	2.08483	1.94188	1.88929	1.96219	2.10516	2.25264	2.40744	2.64534	3.01792	3.4667	3.84044	4.0091
DownLeft	-0.115537	-0.450347	-0.666479	-0.627456	-0.400624	-0.228806	-0.330381	-0.681655	-0.972295	-0.814867	-0.0792145	0.918185	1.55973	1.33965	0.257688	-1.10949	-1.9616	-1.80622	-0.782107	0.459221	1.21848	1.21337	0.703672	0.189566	-0.0322342	-0.0670232	-0.27637	-0.902659	-1.78336	-2.43902	-2.45294	-1.80631	-0.89701	-0.259883	-0.176841	-0.470385	-0.689845	-0.479958	0.161094	0.90253	1.3541	1.36098	1.09306	0.876727	0.930452	1.2254	1.54037	1.66251	1.57951
DownLeft	-0.816456	-0.406775	-0.0836934	0.00126597	-0.219269	-0.675799	-1.18088	-1.51422	-1.53397	-1.26344	-0.891304	-0.666175	-0.752638	-1.13032	-1.59657	-1.8812	-1.80407	-1.36661	-0.723825	-0.0755867	0.449829	0.846064	1.16135	1.39597	1.48842	1.34526	0.927041	0.330066	-0.23905	-0.57966	-0.604972	-0.369686	-0.0339522	0.235453	0.378456	0.443639	0.527362	0.708469	0.991134	1.30525	1.55705	1.68736	1.69029	1.60335	1.49488	1.42732	1.43842	1.55641	1.81142
DownLeft		0.157692	-0.248612	-0.651947	-0.832963	-0.642378	-0.0986362	0.59783	1.14554	1.28376	0.922957	0.19526	-0.604788	-1.16237	-1.30219	-1.07218	-0.699256	-0.452982	-0.493103	-0.785326	-1.14896	-1.39712	-1.45235	-1.35424	-1.20571	-1.0816	-0.94949	-0.742826	-0.464975	-0.21389	-0.143828	-0.36335	-0.832568	-1.35208	-1.6834	-1.68813	-1.38079	-0.908869	-0.446575	-0.0878443	0.178812	0.414554	0.655556	0.872055	0.991502	0.970924	0.866357	0.834468	1.07262
DownLeft	1.31321	1.2532	0.981241	0.429109	-0.343545	-1.13987	-1.7002	-1.81758	-1.4386	-0.699041	0.133692	0.778384	1.05532	0.942213	0.556512	0.0895393	-0.294674	-0.52217	-0.609996	-0.632562	-0.674604	-0.789761	-0.985283	-1.26713	-1.66875	-2.1995	-2.82984	-3.46215	-3.91575	-4.01033	-3.67469	-2.9945	-2.17398	-1.45285	-0.995821	-0.806113	-0.782207	-0.804744	-0.793124	-0.722418	-0.586841	-0.361875	-0.0118341	0.444154	0.896771	1.21174	1.32272	1.31664	1.43463
DownLeft		-2.66565	-1.77142	-0.771333	-0.0313444	0.211867	-0.0135927	-0.428716	-0.672183	-0.504114	0.0848844	0.893262	1.63648	2.10799	2.27095	2.23407	2.15781	2.14685	2.18586	2.17362	2.0285	1.76914	1.52595	1.47843	1.71096	2.11146	2.44049	2.46015	2.08352	1.46094	0.898921	0.660227	0.808945	1.20812	1.61967	1.85768	1.9139	1.89857	1.90765	1.94178	1.91493	1.75529	1.5098	1.34569	1.42724	1.78675	2.3033	2.7846	3.1102
DownLeft	-0.61692	-0.666608	-0.997049	-1.56803	-2.17587	-2.5505	-2.50971	-2.07191	-1.4417	-0.879526	-0.555294	-0.485542	-0.567796	-0.681988	-0.774513	-0.847421	-0.903023	-0.903373	-0.79565	-0.589235	-0.402989	-0.41609	-0.745115	-1.33764	-1.9539	-2.3026	-2.2267	-1.7792	-1.17523	-0.649993	-0.31351	-0.112423	0.0539161	0.200343	0.242644	0.0526358	-0.423927	-1.08483	-1.7247	-2.16611	-2.36046	-2.37622	-2.3128	-2.20051	-1.95763	-1.48235	-0.778592	0.00656016	0.63599
DownLeft	1.80278	1.5228	1.02266	0.366266	-0.26941	-0.655662	-0.64133	-0.257447	0.275576	0.657092	0.683972	0.374772	-0.0532991	-0.347069	-0.387085	-0.23144	-0.0267453	0.150099	0.371062	0.75841	1.30155	1.77457	1.86219	1.4013	0.569443	-0.125116	-0.191373	0.473184	1.48433	2.18547	2.07555	1.16031	-0.0506683	-0.92696	-1.15011	-0.857253	-0.489646	-0.418455	-0.647541	-0.866375	-0.745529	-0.221546	0.456979	0.936215	1.04339	0.918334	0.873963	1.13707	1.70113
DownLeft	-1.57097	-1.35322	-1.07499	-0.801396	-0.616917	-0.598067	-0.784063	-1.14602	-1.58013	-1.93603	-2.06877	-1.89116	-1.41301	-0.733627	0.00423788	0.662904	1.14379	1.39745	1.4059	1.1754	0.762041	0.284887	-0.0928835	-0.197123	0.0580404	0.592365	1.18582	1.57608	1.58141	1.19912	0.617089	0.0928382	-0.196412	-0.217091	-0.0901361	-0.00980923	-0.103264	-0.362453	-0.659217	-0.815701	-0.695341	-0.27922	0.324968	0.94827	1.43203	1.68783	1.75048	1.7497	1.843
DownLeft		-1.41234	-2.3493	-3.08307	-3.17855	-2.61033	-1.82168	-1.4227	-1.74721	-2.59646	-3.36929	-3.49875	-2.86849	-1.89102	-1.18743	-1.12749	-1.57013	-2.00246	-1.95776	-1.37631	-0.634146	-0.241552	-0.443451	-1.01771	-1.44507	-1.29194	-0.48782	0.617694	1.4741	1.67061	1.13673	0.117831	-0.987596	-1.80368	-2.11223	-1.89091	-1.26318	-0.473712	0.175557	0.434499	0.232869	-0.261851	-0.709537	-0.775034	-0.332104	0.443642	1.18176	1.55941	1.51505
DownLeft	0.0557717	-0.353606	-0.748644	-0.922334	-0.765984	-0.330257	0.202325	0.625023	0.827394	0.844147	0.804012	0.832791	0.978565	1.19824	1.40235	1.51732	1.51009	1.38285	1.1682	0.933884	0.783097	0.829301	1.1357	1.62373	2.05292	2.1532	1.77689	1.02134	0.230596	-0.19505	-0.0505242	0.554638	1.2898	1.81396	1.98872	1.96602	2.00965	2.25965	2.61364	2.79767	2.58021	1.96791	1.2216	0.677862	0.525644	0.71244	1.01597	1.23659	1.36412
DownRight	1.18995	1.16096	1.23488	1.39242	1.55448	1.62668	1.56302	1.40015	1.22033	1.07174	0.920248	0.67725	0.278086	-0.23624	-0.691519	-0.881627	-0.700742	-0.213566	0.370913	0.814493	0.981479	0.893568	0.664677	0.393924	0.135625	-0.115385	-0.371983	-0.589743	-0.693507	-0.648029	-0.487691	-0.284517	-0.107311	0.0347053	0.234035	0.593314	1.13001	1.75643	2.29051	2.54791	2.46469	2.15764	1.87789	1.88501	2.30175	3.00451	3.66161	3.92861	3.67061
DownRight	0.277529	0.0910987	0.0411988	0.149971	0.339517	0.479545	0.472519	0.314033	0.0815794	-0.135114	-0.303167	-0.457555	-0.659149	-0.922829	-1.17741	-1.29936	-1.19309	-0.861236	-0.424291	-0.0697725	0.050175	-0.0842206	-0.348839	-0.542864	-0.463581	-0.0431022	0.595311	1.21174	1.56673	1.53791	1.18628	0.716822	0.326313	0.0881756	-0.0371038	-0.125627	-0.177021	-0.0865939	0.259057	0.841222	1.45715	1.8175	1.73535	1.2709	0.716918	0.399201	0.464206	0.818041	1.25906
DownRight		0.324713	0.396526	0.267935	-0.145851	-0.751102	-1.2988	-1.53254	-1.36713	-0.965369	-0.639866	-0.634433	-0.945548	-1.32137	-1.44184	-1.1494	-0.554048	0.0552658	0.420276	0.478686	0.355421	0.205023	0.0647227	-0.143236	-0.501039	-0.954497	-1.26375	-1.16794	-0.604353	0.213972	0.886077	1.04984	0.612761	-0.181131	-0.920764	-1.27974	-1.18799	-0.848776	-0.57857	-0.590103	-0.860775	-1.15951	-1.20938	-0.876535	-0.274933	0.292199	0.531901	0.382239	0.106073
DownRight	-0.0250796	-0.188452	-0.419705	-0.680738	-0.938539	-1.17747	-1.40576	-1.64242	-1.8939	-2.13607	-2.31496	-2.36724	-2.25013	-1.97105	-1.5982	-1.22557	-0.941652	-0.796485	-0.775228	-0.811042	-0.83233	-0.798592	-0.701623	-0.579449	-0.497949	-0.474614	-0.479328	-0.448455	-0.29207	0.0511517	0.564137	1.15046	1.6784	2.02802	2.13707	2.01978	1.73447	1.34631	0.914424	0.506552	0.216047	0.153417	0.401435	0.947283	1.65812	2.34552	2.87784	3.26849	3.66675
DownRight	1.70917	1.4949	1.26971	1.07722	0.883834	0.597175	0.13318	-0.492311	-1.11495	-1.47808	-1.36979	-0.754404	0.182688	1.09075	1.61245	1.57269	1.05513	0.359238	-0.137586	-0.176575	0.241076	0.865334	1.35467	1.44904	1.10546	0.549066	0.111882	0.0342156	0.358048	0.906201	1.38573	1.56672	1.40998	1.04478	0.677891	0.504735	0.620158	1.01059	1.59569	2.24811	2.81103	3.14336	3.17896	2.96127	2.64725	2.46601	2.61007	3.14638	4.00119
DownRight	-0.68436	-1.11049	-1.59072	-2.10464	-2.59401	-2.93434	-2.96476	-2.57784	-1.81558	-0.897749	-0.137473	0.223122	0.149555	-0.168561	-0.448812	-0.505725	-0.362135	-0.212304	-0.270464	-0.608923	-1.09857	-1.51759	-1.71616	-1.67858	-1.51637	-1.36365	-1.25575	-1.13032	-0.923069	-0.653056	-0.425888	-0.373871	-0.555495	-0.892019	-1.22363	-1.41537	-1.41761	-1.27432	-1.06964	-0.858283	-0.629745	-0.347605	-0.00535656	0.360011	0.69313	0.969099	1.24496	1.64391	2.29514
DownRight	0.906713	1.13457	1.49526	1.90899	2.233	2.31935	2.08665	1.5773	0.955561	0.435718	0.182752	0.239681	0.520531	0.871514	1.16023	1.33536	1.42196	1.47159	1.51936	1.56091	1.56415	1.51017	1.42827	1.37276	1.37957	1.45231	1.52881	1.50085	1.29559	0.924018	0.487561	0.140816	0.0125577	0.113308	0.317903	0.442946	0.35423	0.0558437	-0.302477	-0.53628	-0.556802	-0.425919	-0.304694	-0.323316	-0.459909	-0.518667	-0.255408	0.453671	1.52745
DownRight	-0.107703	0.241088	0.605839	0.838522	0.802479	0.450023	-0.132377	-0.744399	-1.15452	-1.20899	-0.911954	-0.430629	-0.0173	0.108924	-0.130921	-0.641918	-1.20578	-1.58437	-1.625	-1.32202	-0.798983	-0.222603	0.264205	0.581327	0.741541	0.791716	0.756899	0.640573	0.430969	0.120188	-0.256902	-0.600396	-0.79611	-0.776836	-0.559991	-0.264026	-0.0614561	-0.0711567	-0.2885	-0.576555	-0.7291	-0.587949	-0.152634	0.404359	0.840101	0.986603	0.867046	0.721444	0.890002
DownRight	-1.7975	-1.56658	-1.42108	-1.36928	-1.33079	-1.17308	-0.8024	-0.246593	0.335938	0.722819	0.73963	0.36625	-0.229932	-0.763792	-0.968022	-0.721304	-0.114428	0.595868	1.12894	1.32432	1.21555	1.00123	0.908191	1.0378	1.31775	1.53896	1.47335	1.02331	0.28372	-0.517409	-1.13257	-1.39537	-1.29997	-0.987512	-0.638442	-0.387522	-0.272516	-0.232485	-0.164823	0.000292161	0.259654	0.550897	0.795181	0.945788	1.01028	1.03159	1.05759	1.12409	1.26242
DownRight	-1.21859	-1.20355	-1.24725	-1.23694	-1.06865	-0.752121	-0.443304	-0.362634	-0.655344	-1.27945	-1.99424	-2.48339	-2.52978	-2.1262	-1.46408	-0.817965	-0.395771	-0.244146	-0.26577	-0.306517	-0.238099	-0.0229873	0.285582	0.621319	0.944163	1.24627	1.54209	1.82097	2.00476	1.97436	1.65826	1.09192	0.437294	-0.0523664	-0.160345	0.174139	0.833903	1.58379	2.18658	2.51281	2.57522	2.46692	2.27725	2.05591	1.82567	1.63457	1.59271	1.84629	2.48929
DownRight	-1.67269	-2.57959	-3.37409	-3.69139	-3.30325	-2.25116	-0.872687	0.321829	0.87582	0.600119	-0.331465	-1.46297	-2.26452	-2.38058	-1.79281	-0.816549	0.0537051	0.381648	-0.00365847	-0.938777	-2.01666	-2.7823	-2.96727	-2.60959	-1.96699	-1.34606	-0.931135	-0.709716	-0.578595	-0.514201	-0.632123	-1.06408	-1.76237	-2.39898	-2.49161	-1.74199	-0.327278	1.11056	1.82932	1.46175	0.275032	-0.991814	-1.62465	-1.3953	-0.645131	0.0448477	0.339179	0.40298	0.733048
DownRight		-3.43951	-3.06571	-2.76009	-2.67484	-2.79757	-2.95539	-2.9232	-2.6003	-2.11206	-1.73035	-1.67661	-1.95306	-2.3171	-2.4263	-2.07071	-1.3199	-0.474201	0.114532	0.248247	-0.0102919	-0.410813	-0.685515	-0.680973	-0.426124	-0.0937301	0.134329	0.154903	-0.0335517	-0.339711	-0.632999	-0.820731	-0.887142	-0.873165	-0.852461	-0.893926	-1.02795	-1.23318	-1.4584	-1.62869	-1.65857	-1.47951	-1.07027	-0.473505	0.194474	0.775651	1.15051	1.31317	1.39853
DownRight	3.14078	1.98158	0.991408	0.41776	0.287253	0.390177	0.422984	0.184838	-0.319378	-0.904162	-1.31641	-1.3724	-1.05817	-0.517802	0.0594434	0.518497	0.807223	0.983047	1.13474	1.30319	1.45894	1.53739	1.48318	1.30141	1.09091	0.959737	0.954645	1.0587	1.19804	1.3026	1.38253	1.53721	1.87408	2.42233	3.09731	3.69487	3.99112	3.87388	3.41144	2.83187	2.41521	2.34208	2.58162	2.90288	3.02207	2.78459	2.28292	1.83226	1.79033
DownRight	-1.22556	-0.788364	-0.425735	-0.199029	-0.108334	-0.104537	-0.129101	-0.147493	-0.166761	-0.225787	-0.353789	-0.527487	-0.665556	-0.668621	-0.476492	-0.122651	0.269203	0.555814	0.653691	0.583389	0.455706	0.37896	0.368495	0.356673	0.245428	-0.0143183	-0.353922	-0.623987	-0.70964	-0.615437	-0.45413	-0.382301	-0.49865	-0.753611	-0.997931	-1.08898	-0.964708	-0.669706	-0.31013	0.02023	0.278926	0.45668	0.549137	0.565932	0.550046	0.595077	0.832803	1.35299	2.13031
DownRight	0.809033	0.797687	0.658667	0.40224	0.0842408	-0.216584	-0.426723	-0.498761	-0.4149	-0.179832	0.186436	0.639124	1.0965	1.45922	1.61903	1.49357	1.06841	0.416136	-0.317707	-0.952157	-1.32165	-1.35055	-1.08932	-0.669635	-0.258198	0.0113834	0.103784	0.0657007	-0.0336248	-0.14372	-0.236477	-0.301992	-0.328986	-0.294816	-0.208971	-0.131676	-0.128735	-0.204228	-0.246879	-0.0588527	0.517785	1.44887	2.45925	3.15853	3.26957	2.82276	2.18118	1.83848	2.12834
DownRight	0.044311	0.0485372	0.302241	0.727235	1.1517	1.40557	1.40851	1.19713	0.886775	0.59747	0.393318	0.271131	0.19403	0.13789	0.112768	0.151223	0.270629	0.437733	0.565286	0.551761	0.34625	-0.0191494	-0.438501	-0.76533	-0.902077	-0.854861	-0.712838	-0.589408	-0.55058	-0.567738	-0.537681	-0.379929	-0.118212	0.133118	0.214946	0.0228538	-0.394737	-0.853684	-1.13195	-1.08592	-0.733496	-0.256314	0.0959045	0.148362	-0.111622	-0.522728	-0.800675	-0.679325	-0.0337196
DownRight	-2.07334	-1.53443	-0.809876	-0.0455416	0.625789	1.12159	1.41098	1.47498	1.28205	0.82292	0.168719	-0.507328	-0.978628	-1.07435	-0.788867	-0.295585	0.148634	0.342071	0.240353	-0.0415724	-0.336252	-0.543015	-0.664612	-0.778162	-0.960774	-1.201	-1.41943	-1.54249	-1.54843	-1.4748	-1.38838	-1.32565	-1.25231	-1.10941	-0.878793	-0.595712	-0.347307	-0.226162	-0.255583	-0.371529	-0.451004	-0.367416	-0.0546247	0.45759	1.05788	1.60957	2.00401	2.2069	2.28979
DownRight	-2.042	-1.17084	-0.593673	-0.49131	-0.783813	-1.17472	-1.34394	-1.15038	-0.700963	-0.26684	-0.110246	-0.325158	-0.78119	-1.21036	-1.3663	-1.15184	-0.670655	-0.158231	0.167544	0.2226	0.0869213	-0.0528337	-0.0513467	0.0849937	0.231527	0.257316	0.141463	0.0146859	0.055504	0.308288	0.598405	0.640802	0.244612	-0.515869	-1.2957	-1.69884	-1.55477	-1.02739	-0.489348	-0.247967	-0.328308	-0.48027	-0.407024	-0.0074063	0.57307	1.09498	1.45925	1.81759	2.44641
DownRight	-0.800818	-0.896255	-0.47708	0.264397	0.955271	1.27131	1.1305	0.716125	0.323603	0.153949	0.199302	0.285244	0.23025	-0.00356476	-0.278245	-0.375552	-0.147007	0.381135	1.0139	1.49657	1.65608	1.48	1.10571	0.757384	0.614377	0.718196	0.980271	1.23646	1.33489	1.22458	0.986732	0.767938	0.689376	0.803289	1.05751	1.33065	1.51361	1.55273	1.4531	1.25822	1.01647	0.758924	0.503235	0.275162	0.105314	0.0212483	0.0560896	0.235547	0.577676
DownRight	0.578931	-0.227289	-1.11344	-1.725	-1.82631	-1.42742	-0.767531	-0.168989	0.133578	0.078246	-0.254736	-0.736232	-1.26395	-1.77601	-2.21797	-2.52746	-2.66096	-2.63728	-2.54399	-2.4842	-2.49218	-2.48753	-2.31867	-1.88805	-1.25799	-0.63004	-0.2471	-0.246883	-0.553638	-0.929457	-1.12913	-1.0399	-0.723406	-0.359185	-0.114843	-0.0359752	-0.0492357	-0.0363011	0.0732254	0.25858	0.424573	0.465773	0.329471	0.0368597	-0.333456	-0.676335	-0.892899	-0.910465	-0.696495
DownRight	-1.5901	-0.834491	-0.0352671	0.493052	0.59056	0.331598	-0.043918	-0.309954	-0.397217	-0.386664	-0.383153	-0.389172	-0.291146	0.0286247	0.547056	1.05358	1.28057	1.09466	0.614109	0.150809	-0.00490747	0.213463	0.620736	0.90233	0.820792	0.385511	-0.185359	-0.633956	-0.816964	-0.772969	-0.67175	-0.678624	-0.833615	-1.05165	-1.1979	-1.16584	-0.94217	-0.609926	-0.283098	-0.0560941	0.0264835	-0.027147	-0.178367	-0.390584	-0.63201	-0.843141	-0.914023	-0.691493	-0.0136952
DownRight	1.27573	1.27668	0.939163	0.290954	-0.480576	-1.093	-1.2935	-0.993465	-0.334762	0.367367	0.784401	0.759444	0.400297	0.00283498	-0.150864	0.011065	0.306073	0.437914	0.229671	-0.218578	-0.573343	-0.512915	0.0230597	0.785452	1.36392	1.46199	1.10101	0.576258	0.223762	0.193243	0.387359	0.576082	0.601033	0.510795	0.480092	0.628445	0.90822	1.10734	0.999143	0.51257	-0.206952	-0.891846	-1.30995	-1.36471	-1.10341	-0.636492	-0.0365781	0.686553	1.54744
DownRight	-0.102821	0.42654	1.03836	1.54235	1.82282	1.89561	1.86946	1.84733	1.8445	1.78624	1.58382	1.22948	0.835525	0.585606	0.624858	0.966975	1.47121	1.90765	2.07856	1.91952	1.52365	1.08929	0.825741	0.838449	1.07425	1.37881	1.57167	1.53557	1.28949	0.959516	0.686068	0.55067	0.558965	0.646989	0.730473	0.771668	0.76063	0.684242	0.531756	0.298579	0.0172996	-0.22075	-0.303398	-0.174322	0.124216	0.485856	0.804115	1.05024	1.31595
DownRight	-0.793978	-0.962368	-1.15526	-1.40941	-1.73455	-2.07164	-2.30311	-2.31825	-2.0939	-1.73149	-1.41162	-1.28008	-1.35092	-1.50318	-1.56599	-1.44837	-1.21236	-1.03429	-1.08177	-1.38473	-1.7856	-2.02724	-1.91302	-1.41967	-0.737019	-0.181489	-0.0176412	-0.318216	-0.93056	-1.55188	-1.87647	-1.7591	-1.2835	-0.705482	-0.308702	-0.253442	-0.503593	-0.872408	-1.15489	-1.25155	-1.19893	-1.10979	-1.07159	-1.0768	-1.02912	-0.816408	-0.383183	0.255109	1.0379
DownRight	-2.26616	-2.30844	-2.05901	-1.52863	-0.912591	-0.478106	-0.406926	-0.696201	-1.17235	-1.61266	-1.89135	-2.04257	-2.19197	-2.43145	-2.7412	-2.98316	-3.00172	-2.73853	-2.27582	-1.79993	-1.50079	-1.45934	-1.63337	-1.91444	-2.17722	-2.35796	-2.48056	-2.60973	-2.79375	-3.03344	-3.27368	-3.41834	-3.39081	-3.18133	-2.84641	-2.48272	-2.18007	-1.98065	-1.86469	-1.78343	-1.7035	-1.63246	-1.61004	-1.66568	-1.76478	-1.78456	-1.54112	-0.862701	0.336104
[truncated: 224 more columns]

## Sheet: Fig. 6
Session	# decode conditions	Mean decode performance
Xavier 2017-07-27 CenterOutReach saveTag __decodeSummary_trials_1001-1156.mat,	2 cond,	0.658
Xavier 2017-07-27 CenterOutReach saveTag __decodeSummary_trials_1157-1490.mat,	2 cond,	0.646
Xavier 2017-07-27 CenterOutReach saveTag __decodeSummary_trials_1567-1961.mat,	2 cond,	0.822
Xavier 2017-07-27 CenterOutReach saveTag __decodeSummary_trials_254-638.mat,	2 cond,	0.797
Xavier 2017-07-27 CenterOutReach saveTag __decodeSummary_trials_730-1000.mat,	2 cond,	0.634
Xavier 2017-07-28 CenterOutReach saveTag __decodeSummary_trials_1030-1296.mat,	2 cond,	0.765
Xavier 2017-07-28 CenterOutReach saveTag __decodeSummary_trials_2-330.mat,	2 cond,	0.667
Xavier 2017-07-28 CenterOutReach saveTag __decodeSummary_trials_424-950.mat,	2 cond,	0.802
Xavier 2017-07-31 CenterOutReach saveTag __decodeSummary_trials_1233-1676.mat,	2 cond,	0.822
Xavier 2017-07-31 CenterOutReach saveTag __decodeSummary_trials_1680-1944.mat,	4 cond,	0.414
Xavier 2017-07-31 CenterOutReach saveTag __decodeSummary_trials_2-668.mat,	2 cond,	0.78
Xavier 2017-07-31 CenterOutReach saveTag __decodeSummary_trials_2089-2471.mat,	2 cond,	0.811
Xavier 2017-07-31 CenterOutReach saveTag __decodeSummary_trials_700-908.mat,	4 cond,	0.426
Xavier 2017-07-31 CenterOutReach saveTag __decodeSummary_trials_920-1081.mat,	2 cond,	0.62
Xavier 2017-08-02 CenterOutReach saveTag __decodeSummary_trials_1190-1363.mat,	4 cond,	0.443
Xavier 2017-08-02 CenterOutReach saveTag __decodeSummary_trials_1421-1663.mat,	4 cond,	0.369
Xavier 2017-08-02 CenterOutReach saveTag __decodeSummary_trials_175-571.mat,	2 cond,	0.862
Xavier 2017-08-02 CenterOutReach saveTag __decodeSummary_trials_1867-1969.mat,	4 cond,	0.542
Xavier 2017-08-02 CenterOutReach saveTag __decodeSummary_trials_572-799.mat,	2 cond,	0.737
Xavier 2017-08-02 CenterOutReach saveTag __decodeSummary_trials_800-951.mat,	4 cond,	0.396
Xavier 2017-08-03 CenterOutReach saveTag __decodeSummary_trials_1-221.mat,	2 cond,	0.699
Xavier 2017-08-03 CenterOutReach saveTag __decodeSummary_trials_1188-1560.mat,	4 cond,	0.548
Xavier 2017-08-03 CenterOutReach saveTag __decodeSummary_trials_1581-1893.mat,	4 cond,	0.555
Xavier 2017-08-03 CenterOutReach saveTag __decodeSummary_trials_225-411.mat,	2 cond,	0.643
Xavier 2017-08-03 CenterOutReach saveTag __decodeSummary_trials_413-1186.mat,	2 cond,	0.866
Xavier 2017-08-07 CenterOutReach saveTag __decodeSummary_trials_512-684.mat,	4 cond,	0.395
Xavier 2017-08-07 CenterOutReach saveTag __decodeSummary_trials_686-1011.mat,	2 cond,	0.703
Xavier 2017-08-09 CenterOutReach saveTag __decodeSummary_trials_1501-1668.mat,	2 cond,	0.719
Xavier 2017-08-09 CenterOutReach saveTag __decodeSummary_trials_1670-1860.mat,	2 cond,	0.667
Xavier 2017-08-09 CenterOutReach saveTag __decodeSummary_trials_372-563.mat,	2 cond,	0.703
Xavier 2017-08-09 CenterOutReach saveTag __decodeSummary_trials_565-762.mat,	2 cond,	0.713
Xavier 2017-08-09 CenterOutReach saveTag __decodeSummary_trials_765-996.mat,	2 cond,	0.717
Xavier 2017-08-11 CenterOutReach saveTag __decodeSummary_trials_1119-1512.mat,	2 cond,	0.659
Xavier 2017-08-11 CenterOutReach saveTag __decodeSummary_trials_264-578.mat,	2 cond,	0.685
Xavier 2017-08-11 CenterOutReach saveTag __decodeSummary_trials_640-914.mat,	2 cond,	0.753
Xavier 2017-08-11 CenterOutReach saveTag __decodeSummary_trials_89-219.mat,	2 cond,	0.567

## Sheet: Fig. 7
Session Name	Dendritic pixel fraction
X20170727_002_dendritic_roi_label_matrix.mat'	0.0574265
X20170727_004_dendritic_roi_label_matrix.mat'	0.0191489
X20170727_005_dendritic_roi_label_matrix.mat'	0.0333499
X20170727_006_dendritic_roi_label_matrix.mat'	0.0156648
X20170727_008_dendritic_roi_label_matrix.mat'	0.0305854
X20170728_004_dendritic_roi_label_matrix.mat'	0.054081
X20170728_006_dendritic_roi_label_matrix.mat'	0.0766106
X20170728_008_dendritic_roi_label_matrix.mat'	0.0126459
X20170731_005_dendritic_roi_label_matrix.mat'	0.0561557
X20170731_006_dendritic_roi_label_matrix.mat'	0.0549155
X20170731_007_dendritic_roi_label_matrix.mat'	0.0445537
X20170731_010_dendritic_roi_label_matrix.mat'	0.0540038
X20170731_011_dendritic_roi_label_matrix.mat'	0.0943406
X20170731_013_dendritic_roi_label_matrix.mat'	0.0671007
X20170802_004_dendritic_roi_label_matrix.mat'	0.0105438
X20170802_005_dendritic_roi_label_matrix.mat'	0.0230452
X20170802_006_dendritic_roi_label_matrix.mat'	0.0213089
X20170802_010_dendritic_roi_label_matrix.mat'	0.0967008
X20170802_012_dendritic_roi_label_matrix.mat'	0.0981863
X20170802_018_dendritic_roi_label_matrix.mat'	0.0745392
X20170803_001_dendritic_roi_label_matrix.mat'	0.0658684
X20170803_002_dendritic_roi_label_matrix.mat'	0.0473928
X20170803_003_dendritic_roi_label_matrix.mat'	0.0543915
X20170803_004_dendritic_roi_label_matrix.mat'	0.0801315
X20170803_005_dendritic_roi_label_matrix.mat'	0.0516853
X20170807_020_dendritic_roi_label_matrix.mat'	0.0665016
X20170807_021_dendritic_roi_label_matrix.mat'	0.0879822
X20170809_005_dendritic_roi_label_matrix.mat'	0.0601205
X20170809_007_dendritic_roi_label_matrix.mat'	0.0479293
X20170809_008_dendritic_roi_label_matrix.mat'	0.049279
X20170809_013_dendritic_roi_label_matrix.mat'	0.0760689
X20170809_014_dendritic_roi_label_matrix.mat'	0.0583878
X20170811_001_dendritic_roi_label_matrix.mat'	0.0913489
X20170811_002_dendritic_roi_label_matrix.mat'	0.0736289
X20170811_003_dendritic_roi_label_matrix.mat'	0.0623275
X20170811_006_dendritic_roi_label_matrix.mat'	0.0381282

## Sheet: Fig. 8
Figure 8a,b
Figure 8a
Figure 8f
Figure 8g
Figure 8h
Figure 8i
Figure 8j
figure 8k

## Sheet: Fig. 9
Figure 9b
Figure 9 c-e

## Sheet: Fig. S3
S3a	Example Image from Xavier_1 AAV1
S3b	Neutralizing Antibody Stability Pre Injection
			REPLICATES								ORGANIZED OFF PLATE SCANNER
	Days before injections	dilution	1	2	3						Plate read on 01272018
	154	1 TO 5	7307	8828	8137								SerumDilution(mixed with virus 1to1)	AAV1
	44	1 TO 5	8741	8656	8601						Positive		Virus/NoSerum		10045	8336	7734	8405	9063
	154	1 to 25	8654	9018	8245						Negative		NoVirus/NoSerum		7525	5856	6088	5196	5880	5672
	44	1 to 25	8880	8775	9453						Xavier_11042016	Preinjection	0.2	7307	8828	8137
	154	1 to 50	8563	8067	9364						Xavier_11042016	Preinjection	0.04	8741	8656	8601
	44	1 to 50	7999	8326	8412						Xavier_11042016	Preinjection	0.02	8654	9018	8245
	154	1 to 250	8296	8643	8699						Xavier_11042016	Preinjection	0.004	8880	8775	9453
	44	1 to 250	8401	8680	9341						Xavier_02222017	Preinjection	0.2	8563	8067	9364
											Xavier_02222017	Preinjection	0.04	7999	8326	8412
	pos control	10045	8336	7734	8405	9063	NaN				Xavier_02222017	Preinjection	0.02	8296	8643	8699
	neg control	7525	5856	6088	5196	5880	5672				Xavier_02222017	Preinjection	0.004	8401	8680	9341
											Xavier_04072017	Preinjection	0.2	9019	7609	5574
											Xavier_04072017	Preinjection	0.04	10679	12053	10878
											Xavier_04072017	Preinjection	0.02	9635	11759	15084
											Xavier_04072017	Preinjection	0.004	13584	10966	10826
S3c	Neutralizing Antibody Stability PRE EXISTING ANTIBODIES
AAV1
Corrected P values	2.86e-11	0.129628	0.873593	0.569326	0.852438	0.873593	0.873593	0.129628	0.75175	0.873593
x	positive	positive	positive	positive	positive	positive	positive	scopes 1 5	watkins 1 5	xavier 1 5
y	negative	scopes 1 5	scopes 1 25	watkins 1 5	watkins 1 25	xacvier 1 5	xavier 1 25	scopes 1 25	watkins 1 25	xavier 1 25
test	one sided ttest	one sided ttest	one sided ttest	one sided ttest	one sided ttest	one sided ttest	one sided ttest	2 sided ttest	2 sided ttest	2 sided ttest
AAV8
Corrected P values	1.06e-13	0.695089	0.869281	0.00021809	0.0808008	0.869281	0.770978	0.695089	0.00949298	0.695089
x	positive	positive	positive	positive	positive	positive	positive	scopes 1 5	watkins 1 5	xacvier 1 5
y	negative	scopes 1 5	scopes 1 25	watkins 1 5	watkins 1 25	xavier 1 5	xavier 1 25	scopes 1 25	watkins 1 25	xavier 1 25
test	one sided ttest	one sided ttest	one sided ttest	one sided ttest	one sided ttest	one sided ttest	one sided ttest	2 sided ttest	2 sided ttest	2 sided ttest
S3d	Neutralizing Antibody Stability Pre Injection
AA8 Watkins
Corrected P values	0.0017	0.0017	0.0068	0.043
x	watkins 1 5 pre	watkins 1 25 pre	watkins 1 50 pre	watkins 1 250 pre
y	watkins 1 5 post	watkins 1 25 post	watkins 1 50 post	watkins 1 250 post
test	2 sided ttest	2 sided ttest	2 sided ttest	2 sided ttest
S3e	Neutralizing Antibody Stability Pre Injection
AA1 Xavier
Corrected P values	0.3	0.01	0.11	0.06
x	watkins 1 5 pre	watkins 1 25 pre	watkins 1 50 pre	watkins 1 250 pre
y	watkins 1 5 post	watkins 1 25 post	watkins 1 50 post	watkins 1 250 post
test	2 sided ttest	2 sided ttest	2 sided ttest	2 sided ttest

[truncated: 10 more sheets: SuppFig 8f, SuppFig 8g, SuppFig 10b, SuppFig 10b_2, SuppFig 10d, SuppFig 10e, SuppFig 11a, SuppFig 11b, Supp Fig 13a, Supp Fig 13b]
